# Supplementary material for: PRV-1b and PRV-3a infection is associated with the same clinical disease in coho salmon (Oncorhynchus kisutch) farmed in Chile: unraveling the pathogenesis of the orthoreoviral cardiomyopathy and hemolytic jaundice (OCHJ)
Source: Vet Res. 2025 Jan 21;56:17. doi: 10.1186/s13567-024-01435-2 (PMC11748349; doi:10.1186/s13567-024-01435-2)
Supplement: Supplementary file 1 — Additional file 1. Histoscore Heart (hsHeart). Histopathological criteria and semi-quantitative weighting used to define histoscore in the heart (hsHeart). Abbreviations: NHC: no histological changes; NIC: no inflammation changes; TS: tissue surface; FCD: focal cell degeneration; DCD: diffuse cell degeneration; MiMI: mild mononuclear in-filtrate; MoMI: moderate mononuclear infiltrate; SMI: severe mononuclear infiltrate. Interpretation: hsHeart ≤ 0.9 means a mild cardiac damage; hsHeart > 0.9 but ≤ 1.8, means a moderate damage; and hsHeart > 1.8 means a severe damage. [file 13567_2024_1435_MOESM1_ESM.xlsx]

## Sheet: Additional file 1
	Additional file 1. Histopathological criteria and semi-quantitative weighting used to define histoscore in the heart (hsHeart).
	Abbreviations: NHC: no histological changes; NIC: no inflammation changes; TS: tissue surface; FCD: focal cell degeneration; DCD: diffuse cell degeneration; MiMI: mild mononuclear in-filtrate; MoMI: moderate mononuclear infiltrate; SMI: severe mononuclear infiltrate.
	Interpretation: hsHeart ≤ 0.9 means a mild cardiac damage; hsHeart > 0.9 but ≤1.8, means a moderate damage; and hsHeart > 1.8 means a severe damage.
	Histoscore (hsHeart)	Atrium		Ventricle
				Epicardium	Stratum Compactum		Stratum Sponsiosum		Epicardium
		Cell Degeneration	Mononuclear Cells Infiltrate	Mononuclear Cells Infiltrate	Cell Degeneration	Mononuclear Cells Infiltrate	Mononuclear Cells Infiltrate	Cell Degeneration	Mononuclear Cells Infiltrate	Thrombosis
	0	NHC	NIC	NIC	NIC	NHC	NIC	NHC	NHC	NHC
	1	FCD (<10% TS)	MiMI (<10% TS)	MiMI (<10% TS)	MiMI (<10% TS)	FCD (<10% TS)	MiMI (<10% TS)	FCD (<10% TS)	<10% TS	<10% TS
	2	FCD (10–50% TS)	MoMI (10–50% TS)	MoMI (10–50% TS)	MoMI (10–50% TS)	FCD (10–50% TS)	MoMI (10–50% TS)	FCD (10–50% TS)	10–50% TS	10–50% TS
	3	DCD (>50% TS)	SMI (>10% TS)	SMI (>10% TS)	SMI (>10% TS)	DCD (>50% TS)	SMI (>10% TS)	DCD (>50% TS)	>50% TS	>50% TS
	Relative weighting	5	5	18. 3	13.3	13.3	13.3	13.3	16.5	2
