# Supplementary material for: PRV-1b and PRV-3a infection is associated with the same clinical disease in coho salmon (Oncorhynchus kisutch) farmed in Chile: unraveling the pathogenesis of the orthoreoviral cardiomyopathy and hemolytic jaundice (OCHJ)
Source: Vet Res. 2025 Jan 21;56:17. doi: 10.1186/s13567-024-01435-2 (PMC11748349; doi:10.1186/s13567-024-01435-2)
Supplement: Supplementary file 2 — Additional file 2. Histoscore Liver (hsLiver). Histopathological criteria and semi-quantitative weighting used to define histoscore in the liver (hsLiver). Abbreviations: NHC: no histological changes; NIC: no inflammation changes; HCV: hepatocellular cytoplasm vacuoles; TS: tissue surface; NII: necrosis or inflamatory infiltrate; MMC: melanomacrophage cells; HV: hepatocellular vacuolization; NCR: nucleus:cytoplasm ratio; HPZ: hepatic portal zone. Interpretation: hsLiver ≤ 0.9 means a mild liver damage; hsLiver > 0.9 but ≤ 1.8, means a moderate damage; and hsLiver > 1.8 means a severe damage. [file 13567_2024_1435_MOESM2_ESM.xlsx]

## Sheet: Additional file 2
	Additional file 2. Histopathological criteria and semi-quantitative weighting used to define histoscore in the liver (hsLiver).
	Abbreviations: NHC: no histological changes; NIC: no inflammation changes; HCV: hepatocellular cytoplasm vacuoles; TS: tissue surface; NII: necrosis or inflamatory infiltrate; MMC: melanomacrophage cells; HV: hepatocellular vacuolization; NCR: nucleus:cytoplasm ratio; HPZ: hepatic portal zone.
	Interpretation: hsLiver ≤ 0.9 means a mild liver damage; hsLiver > 0.9 but ≤1.8, means a moderate damage; and hsLiver > 1.8 means a severe damage.
	Liver histoscore (hsLiver)	Hepatocellular cytoplasmic vacuolar depletion	Focal necrosis/inflammation	Portal melanomacrophage cell infiltrate	Hepatocyte degeneration	Hepatocyte atrophy	Biliary hyperplasia
	0	NHC	NIC	NIC	NHC	NHC	NHC
	1	HCV (50-75%)	NII (<10% TS)	MMC (< 3 TS)	HV (<10% TS)	NCR (< 1)	HPZ (< 3 TS)
	2	HCV (10-50%)	NII (10–50% TS)	MMC (3-10 TS)	HV (10–50% TS)	NCR (= 1)	HPZ (3-10 TS)
	3	HCV (<10%)	NII (>50% TS)	MMC (> 10 TS)	HV (>10% TS)	NCR (> 1)	HPZ (> 10 TS)
	Relative weighting	0.309	0.182	0.1165	0.1165	0.274	0.002
