# Supplementary material for: PRV-1b and PRV-3a infection is associated with the same clinical disease in coho salmon (Oncorhynchus kisutch) farmed in Chile: unraveling the pathogenesis of the orthoreoviral cardiomyopathy and hemolytic jaundice (OCHJ)
Source: Vet Res. 2025 Jan 21;56:17. doi: 10.1186/s13567-024-01435-2 (PMC11748349; doi:10.1186/s13567-024-01435-2)
Supplement: Supplementary file 3 — Additional file 3. NCBI sequence. Description of the S1 and M2 gene sequences of PRV-1b and PRV-3a used in this study. [file 13567_2024_1435_MOESM3_ESM.xlsx]

## Sheet: NCBI sequences
Additional file 3. Description of the S1 and M2 gene sequences of PRV-1b and PRV-3a used in this study.
ID	Segment	Accession number NCBI	PRV genotype	PRV subtype	Country	Host	Reference
S1_IIb-PRV2_LC145616	S1	LC145616	PRV2	IIb	Japón	Onchorhynchus kisutch	[5]
S1_IIa-PRV3_KX844965	S1	KX844965	PRV3b	IIa	Chile	Onchorhynchus mykiss	[26]
S1_IIa-PRV3_MG983782	S1	MG983782	PRV3b	IIa	Dinamarca	Onchorhynchus mykiss	[27]
S1_IIa-PRV3_MG983781	S1	MG983781	PRV3b	IIa	Escocia	Onchorhynchus mykiss	[27]
S1_IIa-PRV3_MG983783	S1	MG983783	PRV3b	IIa	Italia	Salmon trutta	[27]
S1_IIa-PRV3_MG983784	S1	MG983784	PRV3b	IIa	Italia	Salmon trutta	[27]
S1_IIa-PRV3_MG983785	S1	MG983785	PRV3b	IIa	Dinamarca	Onchorhynchus mykiss	[27]
S1_IIa-PRV3_MG983786	S1	MG983786	PRV3b	IIa	Dinamarca	Onchorhynchus mykiss	[27]
S1_IIa-PRV3_MG983787	S1	MG983787	PRV3b	IIa	Alemania	Onchorhynchus mykiss	[27]
S1_IIa-PRV3_KX844964	S1	KX844964	PRV3b	IIa	Chile	Onchorhynchus mykiss	[10]
S1_IIa-PRV3_KX844960	S1	KX844960	PRV3b	IIa	Chile	Onchorhynchus mykiss	[10]
S1_IIa-PRV3_KX844959	S1	KX844959	PRV3b	IIa	Chile	Onchorhynchus mykiss	[10]
S1_IIa-PRV3_KX844961	S1	KX844961	PRV3b	IIa	Chile	Onchorhynchus mykiss	[10]
S1_IIa-PRV3_KX844962	S1	KX844962	PRV3b	IIa	Chile	Onchorhynchus mykiss	[10]
S1_PRV3-a_MK052928	S1	MK052928	PRV3a	-	Chile	Onchorhynchus kisutch	[10]
S1_PRV3-a_MK052922	S1	MK052922	PRV3a	-	Chile	Onchorhynchus kisutch	[10]
S1_PRV3-a_MK052924	S1	MK052924	PRV3a	-	Chile	Onchorhynchus kisutch	[10]
S1_PRV3-a_MK052927	S1	MK052927	PRV3a	-	Chile	Onchorhynchus kisutch	[10]
S1_PRV3-a_MK052923	S1	MK052923	PRV3a	-	Chile	Onchorhynchus kisutch	[10]
1_S1_833-4	S1	OR735329	PRV3a	-	Chile	Onchorhynchus kisutch	This study
2_S1_833-8	S1	OR735330	PRV3a	-	Chile	Onchorhynchus kisutch	This study
3_S1_833-9	S1	OR735331	PRV3a	-	Chile	Onchorhynchus kisutch	This study
4_S1_834-2	S1	OR735332	PRV3a	-	Chile	Onchorhynchus kisutch	This study
5_S1_834-3	S1	OR735333	PRV3a	-	Chile	Onchorhynchus kisutch	This study
S1_IIa-PRV3_MG253816	S1	MG253816	PRV3b	IIa	Noruega	Onchorhynchus mykiss	[27]
S1_IIa-PRV3_MG983780	S1	MG983780	PRV3b	IIa	Noruega	Onchorhynchus mykiss	[27]
S1_desconocido_MH347365	S1	MH347365	PRV1a	desconocido	Canadá	Salmo salar	[29]
S1_Ia-PRV1_MW279877	S1	MW279877	PRV1a	Ia	Noruega	Salmo salar	[32]
S1_desconocido_MH347375	S1	MH347375	PRV1a	desconocido	Canadá	Salmo salar	[29]
S1_desconocido_MN106305	S1	MN106305	PRV1a	desconocido	Groenlandia	Salmo salar	[31]
S1_desconocido_MN106306	S1	MN106306	PRV1a	desconocido	Groenlandia	Salmo salar	[31]
S1_desconocido_MN106307	S1	MN106307	PRV1a	desconocido	Groenlandia	Salmo salar	[31]
S1_Ia-PRV1_MW279857	S1	MW279857	PRV1a	Ia	Noruega	Salmo salar	[32]
S1_Ia-PRV1_HG329842	S1	HG329842	PRV1a	Ia	Noruega	Salmo salar	[28]
S1_Ia-PRV1_HG329843	S1	HG329843	PRV1a	Ia	Noruega	Salmo salar	[28]
S1_Ia-PRV1_HG329848	S1	HG329848	PRV1a	Ia	Noruega	Salmo salar	[28]
S1_Ia-PRV1_HG329849	S1	HG329849	PRV1a	Ia	Noruega	Salmo salar	[28]
S1_Ia-PRV1_HG329850	S1	HG329850	PRV1a	Ia	Noruega	Salmo salar	[28]
S1_Ia-PRV1_HG329851	S1	HG329851	PRV1a	Ia	Noruega	Salmo salar	[28]
S1_Ia-PRV1_HG329858	S1	HG329858	PRV1a	Ia	Noruega	Salmo salar	[28]
S1_Ia-PRV1_HG329859	S1	HG329859	PRV1a	Ia	Noruega	Salmo salar	[28]
S1_Ia-PRV1_HG329852	S1	HG329852	PRV1a	Ia	Noruega	Salmo salar	[28]
S1_Ia-PRV1_HG329854	S1	HG329854	PRV1a	Ia	Noruega	Salmo salar	[28]
S1_Ia-PRV1_MW279867	S1	MW279867	PRV1a	Ia	Noruega	Salmo salar	[32]
S1_Ib-PRV1_MK052929	S1	MK052929	PRV1b	Ib	Chile	Onchorhynchus kisutch	[10]
S1_Ib-PRV1_MK052930	S1	MK052930	PRV1b	Ib	Chile	Onchorhynchus kisutch	[10]
S1_Ib-PRV1_MK052926	S1	MK052926	PRV1b	Ib	Chile	Onchorhynchus kisutch	[10]
S1_Ib-PRV1_MK052925	S1	MK052925	PRV1b	Ib	Chile	Onchorhynchus kisutch	[10]
S1_Ib-PRV1_MW260151	S1	MW260151	PRV1b	Ib	Chile	Onchorhynchus kisutch	[10]
S1_Ib-PRV1_HG329844	S1	HG329844	PRV1b	Ib	Noruega	Salmo salar	[28]
S1_Ib-PRV1_HG329845	S1	HG329845	PRV1b	Ib	Noruega	Salmo salar	[28]
S1_Ib-PRV1_HG329846	S1	HG329846	PRV1b	Ib	Noruega	Salmo salar	[28]
S1_Ib-PRV1_HG329847	S1	HG329847	PRV1b	Ib	Noruega	Salmo salar	[28]
S1_Ib-PRV1_HG329853	S1	HG329853	PRV1b	Ib	Noruega	Salmo salar	[28]
S1_Ib-PRV1_HG329855	S1	HG329855	PRV1b	Ib	Noruega	Salmo salar	[28]
S1_Ib-PRV1_HG329856	S1	HG329856	PRV1b	Ib	Noruega	Salmo salar	[28]
S1_Ib-PRV1_HG329857	S1	HG329857	PRV1b	Ib	Noruega	Salmo salar	[28]
S1_Ib-PRV1_MK052931	S1	MK052931	PRV1b	Ib	Chile	Onchorhynchus kisutch	[10]
M-36543-10_PRV_S1	S1	PQ030850	PRV1b	Ib	Chile	Onchorhynchus kisutch	This study
M-36542-10_PRV_S1	S1	PQ030851	PRV1b	Ib	Chile	Onchorhynchus kisutch	This study
M-36543-2_PRV_S1	S1	PQ030852	PRV1b	Ib	Chile	Onchorhynchus kisutch	This study
M-36540-7_PRV_S1	S1	PQ030853	PRV1b	Ib	Chile	Onchorhynchus kisutch	This study
M-36541-6_PRV_S1	S1	PQ030854	PRV1b	Ib	Chile	Onchorhynchus kisutch	This study
M-36539-5_PRV_S1	S1	PQ030855	PRV1b	Ib	Chile	Onchorhynchus kisutch	This study
M-36540-4_PRV_S1	S1	PQ030856	PRV1b	Ib	Chile	Onchorhynchus kisutch	This study
M-36542-9_PRV_S1	S1	PQ030857	PRV1b	Ib	Chile	Onchorhynchus kisutch	This study
M-36541-9_PRV_S1	S1	PQ030858	PRV1b	Ib	Chile	Onchorhynchus kisutch	This study
M-36539-3_PRV_S1	S1	PQ030859	PRV1b	Ib	Chile	Onchorhynchus kisutch	This study
Outgroup-ARV_AF204950	S1	AF204950	-	-	.	Ave	NCBI
Outgruop-RRV_NC_023822	S1	NC_023822	-	-	.	Reptil	NCBI
Outgruop-RRV_KC852156	M2	KC852156	-	-	.	Reptil	NCBI
M2_IIb-PRV2_LC145613	M2	LC145613	PRV2	IIb	Japón	Onchorhynchus kisutchi	[5]
M2_IIa-PRV3_MT991752	M2	MT991752	PRV3	IIa	Dinamarca	Salmo trutta	[30]
M2_IIa-PRV3_MT991751	M2	MT991751	PRV3	IIa	Dinamarca	Salmo trutta	[30]
M2_IIa-PRV3_MT991736	M2	MT991736	PRV3	IIa	Dinamarca	Salmo trutta	[30]
M2_IIa-PRV3_MK286552	M2	MK286552	PRV3	IIa	Chile	Onchorhynchus kisutch	[10]
M2_IIa-PRV3_MT991733	M2	MT991733	PRV3	IIa	Dinamarca	Salmo trutta	[30]
M2_IIa-PRV3_MW012880	M2	MW012880	PRV3	IIa	Dinamarca	Salmo trutta	[30]
M2_IIa-PRV3_MT991750	M2	MT991750	PRV3	IIa	Dinamarca	Salmo trutta	[30]
M2_IIa-PRV3_MT991749	M2	MT991749	PRV3	IIa	Dinamarca	Salmo trutta	[30]
M2_IIa-PRV3_MT991748	M2	MT991748	PRV3	IIa	Dinamarca	Salmo trutta	[30]
M2_IIa-PRV3_MT991722	M2	MT991722	PRV3	IIa	Dinamarca	Salmo trutta	[30]
6_M2_833-4	M2	OR735334	-	-	-	-	This study
7_M2_833-8	M2	OR735335	-	-	-	-	This study
8_M2_833-9	M2	OR735336	-	-	-	-	This study
9_M2_834-2	M2	OR735337	-	-	-	-	This study
10_M2_834-3	M2	OR735338	-	-	-	-	This study
M2_IIa-PRV3_MG253811	M2	MG253811	PRV3	IIa	Dinamarca	Onchorhynchus mykiss	[27]
M2_IIa-PRV3_MH229780	M2	MH229780	PRV3	IIa	Chile	Oncorhynchus kisutch	[25]
M2_IIa-PRV3_MW012870	M2	MW012870	PRV3	IIa	Dinamarca	Salmo trutta	[30]
M2_Ia-PRV1_MT598068	M2	MT598068	PRV1	Ia	Chile	Oncorhynchus kisutch	[11]
M2_Ia-PRV1_MT598072	M2	MT598072	PRV1	Ia	Chile	Oncorhynchus kisutch	[11]
M2_Ib-PRV1_MT598078	M2	MT598078	PRV1	Ib	Chile	Oncorhynchus kisutch	[11]
M2_Ia-PRV1_MT598069	M2	MT598069	PRV1	Ia	Chile	Oncorhynchus kisutch	[11]
M2_Ia-PRV1_MT598073	M2	MT598073	PRV1	Ia	Chile	Oncorhynchus kisutch	[11]
M2_Ia-PRV1_MT598074	M2	MT598074	PRV1	Ia	Chile	Oncorhynchus kisutch	[11]
M2_Ib-PRV1_MT598077	M2	MT598077	PRV1	Ib	Chile	Oncorhynchus kisutch	[11]
M2_Ib-PRV1_MT598075	M2	MT598075	PRV1	Ib	Chile	Oncorhynchus kisutch	[11]
M2_Ib-PRV1_MT598070	M2	MT598070	PRV1	Ib	Chile	Oncorhynchus kisutch	[11]
M2_Ia-PRV1_MK675876	M2	MK675876	PRV1	Ia	Noruega	Salmo salar	[27]
M2_Ia-PRV1_MK675826	M2	MK675826	PRV1	Ia	Noruega	Salmo salar	[27]
M2_Ia-PRV1_MK675836	M2	MK675836	PRV1	Ia	Noruega	Salmo salar	[27]
M2_Ia-PRV1_MK675846	M2	MK675846	PRV1	Ia	Noruega	Salmo salar	[27]
M2_Ia-PRV1_MK675856	M2	MK675856	PRV1	Ia	Noruega	Salmo salar	[27]
M2_Ia-PRV1_MK675886	M2	MK675886	PRV1	Ia	Noruega	Salmo salar	[27]
M2_Ia-PRV1_MK675866	M2	MK675866	PRV1	Ia	Noruega	Salmo salar	[27]
M2_Ib-PRV1_MT598071	M2	MT598071	PRV1	Ib	Chile	Oncorhynchus kisutch	[11]
M2_Ib-PRV1_MT598076	M2	MT598076	PRV1	Ib	Chile	Oncorhynchus kisutch	[11]
M2-36542-10	M2	PQ030860	PRV1b	Ib	Chile	Oncorhynchus kisutch	This study
M2-36539-5	M2	PQ030861	PRV1b	Ib	Chile	Oncorhynchus kisutch	This study
M2-36540-4	M2	PQ030862	PRV1b	Ib	Chile	Oncorhynchus kisutch	This study
M2-36541-6	M2	PQ030863	PRV1b	Ib	Chile	Oncorhynchus kisutch	This study
M2-36543-2	M2	PQ030864	PRV1b	Ib	Chile	Oncorhynchus kisutch	This study
M2-36543-10	M2	PQ030865	PRV1b	Ib	Chile	Oncorhynchus kisutch	This study
M2-36540-7	M2	PQ030866	PRV1b	Ib	Chile	Oncorhynchus kisutch	This study
M2-36539-3	M2	PQ030867	PRV1b	Ib	Chile	Oncorhynchus kisutch	This study
M2-36542-9	M2	PQ030868	PRV1b	Ib	Chile	Oncorhynchus kisutch	This study
