# Supplementary material for: PRV-1b and PRV-3a infection is associated with the same clinical disease in coho salmon (Oncorhynchus kisutch) farmed in Chile: unraveling the pathogenesis of the orthoreoviral cardiomyopathy and hemolytic jaundice (OCHJ)
Source: Vet Res. 2025 Jan 21;56:17. doi: 10.1186/s13567-024-01435-2 (PMC11748349; doi:10.1186/s13567-024-01435-2)
Supplement: Supplementary file 4 — Additional file 4. LMER model. Summary of linear mixed effects model (LMER) results for biomarkers considering viral load (Ct qPCR), checkpoint (CP), farm, and their interaction (p-value < 0.05). The transformation column indicates the treatment of variables for LMER model assumptions. [file 13567_2024_1435_MOESM4_ESM.xlsx]

## Sheet: LMER
Additional file 4. Summary of linear mixed model results for biomarkers considering viral load (Ct qPCR), checkpoint (CP), farm, and their interaction (p-value<0.05). The transformation column indicates the treatment of variables for LMER model assumptions.
Perfil	Biomarcador	Predictor	gl	Sum Sq	Mean Sq	F value	Chisq	Pr(>Chisq)	Trasformation
Enzymes	ALT	qPCR	1	1.0034	1.00338	6.3365	2.1806	0.13976	log(x+1)
Enzymes	ALT	Checkpoint	2	0.7514	0.37569	2.3725	4.6694	0.09684	log(x+1)
Enzymes	ALT	Farm	1	0.1336	0.13359	0.8437	0.8437	0.35835	log(x+1)
Enzymes	ALT	Checkpoint:Farm	2	4.133	2.06649	13.0501	26.1002	2.15e-06	log(x+1)
Enzymes	ALP	qPCR	1	129.93	129.93	0.4083	0.8113	0.367731	Box-Cox
Enzymes	ALP	Checkpoint	1	2146.09	2146.09	6.7446	6.6715	0.009797	Box-Cox
Enzymes	ALP	Farm	1	513.14	513.14	1.6127	1.6127	0.204117	Box-Cox
Enzymes	ALP	Checkpoint:Farm	1	42.62	42.62	0.1339	0.1339	0.714387	Box-Cox
Enzymes	AST	qPCR	1	0.5257	0.5257	5.3802	1.1154	0.290912	log(x+1)
Enzymes	AST	Checkpoint	1	7.4704	7.4704	76.4497	75.2781	< 2,2e-16	log(x+1)
Enzymes	AST	Farm	1	1.8807	1.8807	19.2466	19.2466	1.149e-05	log(x+1)
Enzymes	AST	Checkpoint:Farm	1	0.7722	0.7722	7.9029	7.9029	0.004935	log(x+1)
Enzymes	LDH	qPCR	1	2.8e-07	2.8e-07	0.0004	0.0257	0.8727	Box-Cox
Enzymes	LDH	Checkpoint	1	0	0	0	0	0.9984	Box-Cox
Enzymes	LDH	Farm	1	1.964e-05	1.964e-05	0.0263	0.0263	0.8712	Box-Cox
Enzymes	LDH	Checkpoint:Farm	1	0.00090524	0.00090524	1.2125	1.2125	0.2708	Box-Cox
Enzymes	TCK	qPCR	1	3e-05	3.02e-05	0.0163	0.7158	0.3975	Box-Cox
Enzymes	TCK	Checkpoint	2	0.001886	0.0009428	0.5089	1.0299	0.5975	Box-Cox
Enzymes	TCK	Farm	1	0.000278	0.0002784	0.1503	0.1503	0.6983	Box-Cox
Enzymes	TCK	Checkpoint:Farm	2	0.044238	0.022119	11.9398	23.8797	6.525e-06	Box-Cox
Erythrograme	ECC	qPCR	1	0.04355	0.043548	0.9403	0.267	0.60534	Box-Cox
Erythrograme	ECC	Checkpoint	2	0.50774	0.253869	5.4814	10.8164	0.00448	Box-Cox
Erythrograme	ECC	Farm	1	0.04755	0.047554	1.0268	1.0268	0.31092	Box-Cox
Erythrograme	ECC	Checkpoint:Farm	2	0.17371	0.086856	1.8753	3.7507	0.1533	Box-Cox
Erythrograme	HGB	qPCR	1	950.4	950.4	11335	0.341	0.5593	Power Box-Cox
Erythrograme	HGB	Checkpoint	2	1076.2	538.1	0.6417	1.3034	0.5212	Power Box-Cox
Erythrograme	HGB	Farm	1	21318.8	21318.8	254238	25.4238	4.602e-07	Power Box-Cox
Erythrograme	HGB	Checkpoint:Farm	2	2734.2	1367.1	16304	3.2607	0.1959	Power Box-Cox
Erythrograme	MCV	qPCR	1	0.43019	0.43019	6.4078	1.2145	0.270448	log(x+1)
Erythrograme	MCV	Checkpoint	2	0.88577	0.44289	6.5969	13.4622	0.001193	log(x+1)
Erythrograme	MCV	Farm	1	0.10028	0.10028	1.4937	1.4937	0.221645	log(x+1)
Erythrograme	MCV	Checkpoint:Farm	2	0.10363	0.05182	0.7718	1.5436	0.462171	log(x+1)
Erythrograme	MCHC	qPCR	1	0.8	0.8	0.0018	0.3799	0.537672	Normal
Erythrograme	MCHC	Checkpoint	2	449.3	224.6	0.4671	0.7903	0.673575	Normal
Erythrograme	MCHC	Farm	1	12488.5	12488.5	25.9655	25.9655	3.476e-07	Normal
Erythrograme	MCHC	Checkpoint:Farm	2	5162	2581	5.3663	10.7326	0.004671	Normal
Erythrograme	HTC	qPCR	1	89.94	89.94	0.6313	2.8282	0.09262	Box-Cox
Erythrograme	HTC	Checkpoint	2	632.95	316.47	2.2213	4.6855	0.09606	Box-Cox
Erythrograme	HTC	Farm	1	418.8	418.8	2.9395	2.9395	0.08644	Box-Cox
Erythrograme	HTC	Checkpoint:Farm	2	1107.27	553.63	3.8859	7.7718	0.02053	Box-Cox
Leukograme	LCC	qPCR	1	9.9	9.9	0.7469	1.4584	0.22718	Normal
Leukograme	LCC	Checkpoint	2	101.701	50.851	3.8364	7.8574	0.01967	Normal
Leukograme	LCC	Farm	1	11.668	11.668	0.8803	0.8803	0.34813	Normal
Leukograme	LCC	Checkpoint:Farm	2	6.268	3.134	0.2364	0.4729	0.78944	Normal
Leukograme	LYM	qPCR	1	21139654	21139654	65.4393	1.8137	0.17806	Power Box-Cox
Leukograme	LYM	Checkpoint	2	5059692	2529846	7.8313	15.7439	0.0003813	Power Box-Cox
Leukograme	LYM	Farm	1	26967	26967	0.0835	0.0835	0.772637	Power Box-Cox
Leukograme	LYM	Checkpoint:Farm	2	522797	261399	0.8092	1.6184	0.445224	Power Box-Cox
Leukograme	NEU	qPCR	1	0.0289	0.02889	0.0497	0.5621	0.4534	Raiz(x)
Leukograme	NEU	Checkpoint	2	4.365	2.18251	3.7549	7.5713	0.02269	Raiz(x)
Leukograme	NEU	Farm	1	0.1293	0.12927	0.2224	0.2224	0.63722	Raiz(x)
Leukograme	NEU	Checkpoint:Farm	2	2.1811	1.09056	1.8762	3.7525	0.15317	Raiz(x)
Leukograme	MON	qPCR	1	0.45726	0.45726	1.3403	1.0518	0.30509	Box-Cox
Leukograme	MON	Checkpoint	2	1.56199	0.78099	2.2892	4.7233	0.09426	Box-Cox
Leukograme	MON	Farm	1	0.13088	0.13088	0.3836	0.3836	0.53567	Box-Cox
Leukograme	MON	Checkpoint:Farm	2	1.47335	0.73668	2.1593	4.3186	0.11541	Box-Cox
Sustrates	TPO	qPCR	1	1.20465	1.20465	14.6122	0.4839	0.48665	3√x
Sustrates	TPO	Checkpoint	2	0.65022	0.32511	3.9435	7.225	0.02698	3√x
Sustrates	TPO	Farm	1	0.20097	0.20097	2.4378	2.4378	0.11844	3√x
Sustrates	TPO	Checkpoint:Farm	2	0.31852	0.15926	1.9318	3.8636	0.14488	3√x
Sustrates	TCH	qPCR	1	21.651	21.651	3.823	1.4611	0.226749	Box-Cox
Sustrates	TCH	Checkpoint	2	3.525	1.762	0.3112	0.6352	0.727894	Box-Cox
Sustrates	TCH	Farm	1	0.47	0.47	0.083	0.083	0.773314	Box-Cox
Sustrates	TCH	Checkpoint:Farm	2	103.31	51.655	9.1212	18.2423	0.0001093	Box-Cox
Sustrates	HDL	qPCR	1	4.2068	4.2068	38.209	0.0312	0.8598	Box-Cox
Sustrates	HDL	Checkpoint	2	5.2334	2.6167	23.767	42.1476	7.043e-10	Box-Cox
Sustrates	HDL	Farm	1	5.8635	5.8635	53.256	53.2562	2.928e-13	Box-Cox
Sustrates	HDL	Checkpoint:Farm	2	4.4022	2.2011	19.992	39.9841	2.078e-09	Box-Cox
Sustrates	LDL	qPCR	1	1.08494	1.08494	12.4067	10.3385	0.001303	Box-Cox
Sustrates	LDL	Checkpoint	2	0.22877	0.11439	1.3081	2.7474	0.253166	Box-Cox
Sustrates	LDL	Farm	1	0.15965	0.15965	1.8256	1.8256	0.176643	Box-Cox
Sustrates	LDL	Checkpoint:Farm	2	2.63387	1.31693	15.0596	30.1192	2.882e-07	Box-Cox
Sustrates	TRG	qPCR	1	0.3957	0.3957	2.2753	0.6549	0.41837	Box-Cox
Sustrates	TRG	Checkpoint	2	0.33268	0.16634	0.9565	1.9012	0.386505	Box-Cox
Sustrates	TRG	Farm	1	0.00235	0.00235	0.0135	0.0135	0.907415	Box-Cox
Sustrates	TRG	Checkpoint:Farm	2	2.50314	1.25157	7.1965	14.3929	0.0007492	Box-Cox
Sustrates	TBI	qPCR	1	0.00064	0.00064	0.0034	0.0759	0.78287	log(x+1)
Sustrates	TBI	Checkpoint	1	1.51467	1.51467	7.9443	7.7607	0.00534	log(x+1)
Sustrates	TBI	Farm	1	0.0303	0.0303	0.1589	0.1589	0.69014	log(x+1)
Sustrates	TBI	Checkpoint:Farm	1	0.02279	0.02279	0.1196	0.1196	0.72952	log(x+1)
Sustrates	ALB	qPCR	1	3.5	3.5	1.6191	1.9035	0.1677	Box-Cox
Sustrates	ALB	Checkpoint	2	1.329	0.665	0.3075	0.6399	0.7262	Box-Cox
Sustrates	ALB	Farm	1	9.474	9.474	4.3832	4.3832	0.0363	Box-Cox
Sustrates	ALB	Checkpoint:Farm	2	112.76	56.38	26.0852	52.1704	4.692e-12	Box-Cox
Thrombocytes	TCC	qPCR	1	0.56345	0.56345	3.7285	3.6604	0.05572	log(x+1)
Thrombocytes	TCC	Checkpoint	2	0.33398	0.16699	1.105	2.1495	0.34138	log(x+1)
Thrombocytes	TCC	Farm	1	0.20226	0.20226	1.3384	1.3384	0.24732	log(x+1)
Thrombocytes	TCC	Checkpoint:Farm	2	0.41667	0.20833	1.3786	2.7572	0.25193	log(x+1)
