# Supplementary material for: PRV-1b and PRV-3a infection is associated with the same clinical disease in coho salmon (Oncorhynchus kisutch) farmed in Chile: unraveling the pathogenesis of the orthoreoviral cardiomyopathy and hemolytic jaundice (OCHJ)
Source: Vet Res. 2025 Jan 21;56:17. doi: 10.1186/s13567-024-01435-2 (PMC11748349; doi:10.1186/s13567-024-01435-2)
Supplement: Supplementary file 5 — Additional file 5. PRV-1b biomarkers. Consolidated biomarkers recorded in PRV-1b infected individuals (farm 1) at each control point. [file 13567_2024_1435_MOESM5_ESM.xlsx]

## Sheet: PRV-1b
	Additional file 5. Consolidated biomarkers recorded in PRV-1b infected individuals (farm 1) at each control point.
	Checkpoint 1 (March 2021)
	Jaula	Fish	Weight (g)	TPO	ALB	TCH	HDL	LDL	TRG	DBI	TBI	ALP	ALT	AST	TCK	LDH	HTC	ECC	LCC	%LYM	%NEU	%MON	TCC	HGB	MCV	MCHC	RT-PCR-H	Result	hsCRC	RT-PCR-L	Result	hsHIG	Blood smear observations	Finding	Abbreviation
	101	1	550	42.3	12	5.6	2.2	0.2	1.9	<1,6	<3,61	97	11	165	5498	447	45	0.9	13427	87	13	0	5221	65.4	479	145	36.93	Negative	0.13	NoCt	Negative	0	CA+, RL+	Polychromasia	PC
		2	520	44.2	15	0.4	9.3	0.3	3.3	<1,6	<3,61	179	23	122	1255	1268	52	0.9	13982	83	15	2	6886	48.6	584	93	31.81	Positive	0	29.76	Positive	0	RL+	Poikilocytosis	PK
		3	580	41.6	13.8	6.7	6.7	0.2	2.9	<1,6	<3,61	125	14	283	20792	459	50	0.9	18146	78	22	0	11602	68.9	581	137.8	NoCt	Negative	0.13	NoCt	Negative	0.25		Reactive lymphocytes	RL
		4	460	44.7	14.2	8.3	8.3	0.2	3.4	<1,6	<3,61	203	17	185	2495	628	46	1	17216	83	17	0	14086	51.4	474	112	NoCt	Negative	0.13	35.46	Negative	0.1		Nuclear anomalies	NA
		5	560	53.1	19	9.1	4.1	0.2	0.8	<1,6	<3,61	76	24	226	1634	1578	45	1.1	19443	81	19	0	14079	47.2	421	105	36.1	Negative	0.27	NoCt	Negative	0.1	CA+	Cell apoptosis	CA
		6	630	52.5	16	4.9	2.5	0.3	0.7	<1,6	<3,61	98	19	187	3428	1775	48	0.7	20391	71	29	0	16683	53.1	649	109	NoCt	Negative	0.13	35.53	Negative	0.1		Reticulocytes	R
		7	560	46.2	15.5	6.1	4.5	0.6	2.3	<1,6	<3,61	87	25	199	2073	1655	50	1	18355	78	22	0	16277	49.1	485	98.6	37.56	Negative	0.13	NoCt	Negative	0.25		Anisocytosis	A
		8	420	54.3	19	8.2	2.7	0.1	3.1	<1,6	<3,61	89	23	105	3724	1831	52	1.2	18921	73	24	0	14009	54	504	101	NoCt	Negative	0.13	NoCt	Negative	0.45		Hypochromasia	H
	105	9	450	49.2	20.3	10.2	3.4	0.4	4.3	<1,6	<3,61	166	11	459	2280	789	60	1.3	6236	64	35	1	5130	69.1	414	115	36.01	Negative	0.27	38.01	Negative	0.45	CA+, RL+	Histoscore Heart	hsHEART
		10	500	41.4	16.6	8.3	2.8	0.5	3.6	<1,6	<3,61	141	8	342	1915	907	45	1	13034	74	18	0	9832	50.3	446	112	33.13	Positive	0	29.45	Positive	0	RL+	Histoscore Liver	hsLIVER
		11	570	48	19.3	10.3	3.4	0.4	3.8	<1,6	<3,61	158	5	517	3772	1083	41	1.2	11988	65	29	5	11988	49.3	345	120.2	29.87	Positive	0.13	28.19	Positive	0.25	RL+	RT-PCR Heart	RT-PCR-H
		12	550	47.7	19.7	8.9	3	0.4	3.9	<1,6	<3,61	137	8	514	6321	1654	46	1.3	21956	68	32	0	29104	55.9	275	122	17.54	Positive	0.27	13.76	Positive	0.35	CA++, H+	RT-PCR Liver	RT-PCR-L
		13	400	36.8	17	7.9	2.5	0.3	2.7	<1,6	<3,61	159	8	276	11271	1231	50	1.2	16748	62	37	1	24100	62.9	424	125.2	27.57	Positive	0	25.53	Positive	0.2		Thrombocyte count	TCC
		14	500	43.3	16.6	9.2	4.4	0.7	2.2	<1,6	<3,61	109	16	339	4060	2873	50	1.2	8591	70	30	0	20047	60.1	181	120	28.42	Positive	0.13	28.01	Positive	0.35		Total Protein	TPO
		15	480	49.2	21.8	9.8	4.5	0.7	3	<1,6	<3,61	140	8	355	3384	1011	50	1.2	17658	68	30	2	25410	58.2	658	116.8	15.54	Positive	0.13	13.81	Positive	0.35	CA+	Albumins	ALB
		16	370	50.5	19.4	9.1	3.5	0.7	2.9	<1,6	<3,61	141	14	343	1407	1177	48	0.8	13001	64	28	2	19032	56.6	379.4	118.1	26.39	Positive	0.13	24.27	Positive	0.1		Total Cholesterol	TCH
	108	17	420	46.1	20	9.3	4.3	0.8	2.7	<1,6	<3,61	108	16	350	2837	898	57	1.3	8496	60	37	3	11262	52.4	435	92	21.47	Positive	0	18.92	Positive	0.25		High-density lipoprotein cholesterol	HDL
		18	500	46.5	18.2	8.9	3.5	0.8	3.4	<1,6	<3,61	135	14	378	3742	1137	46	1.5	10505	31	67	2	9697	47.2	299	193	30.84	Positive	0.13	36.98	Negative	0.1		Low-density lipoprotein cholesterol	LDL
		19	380	43.1	19.1	7.9	2.7	0.9	5.3	<1,6	<3,61	106	7	187	3954	1342	40	1.4	22856	42	57	1	13414	51.7	246	129.3	21.68	Positive	0	19.29	Positive	0.35	CA+	Triglycerides	TRG
		20	400	48	30.7	9	5.1	0.7	3.5	<1,6	<3,61	114	9	441	6814	793	40	1.1	17889	79	21	0	17187	49.7	192	124	19.72	Positive	0.13	15.89	Positive	0.25	H+	Total Bilirrubin	TBI
		21	550	55.9	20.1	9.9	4.5	0.4	3.6	<1,6	<3,61	100	13	123	6463	1145	45	1	19301	57	42	1	15441	56.5	459	126	NoCt	Negative	0	NoCt	Negative	0		Direct Bilirrubin	DBI
		22	450	47.8	19.4	9.3	4.4	0.4	2.8	<1,6	<3,61	100	11	286	6244	1178	40	1.1	15012	52	48	0	8114	48.9	370	122.3	36.99	Negative	0.13	NoCt	Negative	0.1		Alkaline phosphatase	ALP
		23	480	50.9	18.5	8.8	3.9	0.4	2.4	<1,6	<3,61	116	18	146	4001	2311	41	1.2	10756	57	42	1	16215	47.9	330	116.8	18.37	Positive	0	16.8	Positive	0		Alanine transaminase	ALT
		24	500	56.7	17.5	10.4	5.4	0.5	3.1	<1,6	<3,61	113	14	136	2571	1259	44	1.3	14777	51	14	0	12349	56.9	309	110	NoCt	Negative	0.13	29.33	Positive	0		Aspartate aminotransferase	AST
	Average		490.833	47.5	18.2792	8.1875	4.23333	0.4625	2.98333	<1,6	<3,61	124.875	14	277.667	4663.96	1267.88	47.125	1.11667	15361.9	66.5833	30.3333	0.875	14465.2	54.6375	414.142	119.338	28.1078		0.109583	25.8229		0.18125		Creatine kinase total	CKT
	Median		500	47.75	18.75	8.9	4	0.4	3.05			115	14	279.5	3733	1177.5	46	1.15	15880	68	29	0	14044	52.75	422.5	117.45	29.145		0.13	28.01		0.15		Lactate dehydrogenase	LDH
																																		Hematocrit	HTC
	Checkpoint 2 (May 2021)																																	Erythrocyte count	ECC
	Jaula	Fish	Weight (g)	TPO	ALB	TCH	HDL	LDL	TRG	DBI	TBI	ALP	ALT	AST	TCK	LDH	HTC	ECC	LCC	%LYM	%NEU	%MON	TCC	HGB	MCV	MCHC	RT-PCR-H	Result	hsCRC	RT-PCR-L	Result	hsHIG	Blood smear observations	Hemoglobin	HGB
	101	1	1200	34	11	6.1	1.8	0.3	1.7	<1,6	78	28	68	135	3236	865	68	1	12237	85	11	5	11295	62.9	315	80.6	18.06	Positive	0.4	18.25	Positive	0.35	R+, RL+	Mean Corpuscular Volume	MCV
		2	1150	24	8	6.1	1.8	0.2	1.4	<1,6	<3,61	52	26	200	5498	956	60	1.3	13551	89	7	5	10647	62.1	335	83.9	22.15	Positive	0.32	22.67	Positive	0.35	RL++	Mean Corpuscular Hemoglobin Concentration	MCHC
		3	1300	45	11.3	6.7	2	0.2	1.6	<1,6	103	40	177	414	25138	1143	40	0.5	8591	92	7	1	10501	32.2	404	80.5	18.61	Positive	0.27	17.86	Positive	0.35		Leukocyte count	LCC
		4	1000	39.6	12.5	5.4	1.6	0.2	1.4	<1,6	102	49	68	169	6790	1980	68	1.01	8645	80	16	5	17551	50.3	673	74	20.89	Positive	0.4	22	Positive	0.55		Lymphocyte percentage	%LYM
		5	1100	53.8	14.1	7	1.9	0.3	2.1	<1,6	<3,61	38	27	212	4106	1875	65	1.26	7504	89	11	3	4040	48.2	516	74.2	18.65	Positive	0.53	20.46	Positive	0.35		Neutrophile percentage	%NEU
		6	950	46.6	15.3	5.1	1.5	0.2	1.6	<1,6	113	29	88	192	3787	1189	40	0.95	6942	93	5	2	4824	42	421	105	12.8	Positive	0.27	15.12	Positive	0.35	CA+	Monocytes percentage	%MON
		7	1300	41.7	14.5	5	1.6	0.2	1.3	<1,6	<3,61	25	65	173	3475	1074	32	0.93	19714	91	6	3	4928	32.5	376	92.9	16.51	Positive	0.13	16.52	Positive	0	R+, RL+
	105	8	1100	24.7	9.4	6.1	1.9	0.3	1.4	<1,6	67	26	62	221	3772	1905	68	0.94	5506	79	17	5	8258	60.3	723	103.4	24.87	Positive	0.27	24.03	Positive	0.1
		9	1200	23.2	10.3	4.7	1.6	0.2	1.2	<1,6	89	26	62	249	6813	1245	64	0.8	5310	89	10	2	4902	59.8	800	93.4	13.03	Positive	0.4	14.69	Positive	0	R+
		10	1450	23.5	9.5	6.1	1.9	0.2	1.5	<1,6	<3,61	31	65	258	5810	1023	75	1.03	3836	92	8	0	4156	52.4	728	68.5	21.1	Positive	0.57	21.94	Positive	0.35	R+, RL+
		11	1200	53.1	13.3	6.6	2	0.2	1.3	<1,6	89.7	36	57	177	2207	804	31	0.5	1678	81	18	1	4538	43.4	538	124	13.39	Positive	0.27	14.93	Positive	0.1	R+
		12	1400	27.1	9.1	9.2	2.3	0.4	5.7	<1,6	80.8	161	26	114	2055	1065	30	0.5	4889	85	9	6	2415	33.6	500	112	15.08	Positive	0.27	17.97	Positive	0.4
		13	1450	52.6	12.3	4.6	1.4	0.3	0.9	<1,6	54.6	25	46	142	2660	1132	60	1	6371	89	7	6	2731	57.7	600	96.2	20.06	Positive	0.13	20.82	Positive	0.1
		14	1100	26.1	10	5.8	2	0.1	1.4	<1,6	123.6	36	165	200	26000	898	65	1.1	4460	82	16	2	10114	54.9	682	73.2	22.73	Positive	0.4	25.22	Positive	0.25
	108	15	1400	21.2	10	6.7	1.9	0.3	1.9	<1,6	68.8	33	56	315	4988	1305	65	1.5	7104	84	14	2	3996	62.9	433	127.5	18.28	Positive	0.27	19.23	Positive	0
		16	1100	51.2	12	9.4	2.6	0.6	3.4	<1,6	61.7	199	45	222	5046	1425	58	0.52	4227	92	18	0	3321	58.7	806	101.2	17.08	Positive	0.13	17.32	Positive	0.1	R+
		17	900	42.9	11.7	6.4	1.9	0.2	1.4	<1,6	52.5	61	72	243	7259	1233	30	0.4	6527	83	16	1	2797	15.7	1591	64.9	18.51	Positive	0.43	18.29	Positive	0.65
		18	1700	46.4	12.1	5.9	1.8	0.2	1.2	<1,6	88.8	30	24	158	2565	833	25	0.8	8514	85	15	0	5916	24.8	403	99.2	15.83	Positive	0.43	14.67	Positive	0.35	R+, CA+
		19	1200	28.6	10.5	11	2.8	0.4	5	<1,6	46.8	189	85	200	9900	1165	50	0.92	8192	79	18	3	10012	38.8	543	77.6	19.37	Positive	0.63	20.61	Positive	0.25	RL+
		20	850	21.6	9.7	11.7	3.3	0.5	4.5	<1,6	<3,61	191	101	289	6225	1298	55	1.29	9510	81	16	3	5186	72.4	504	111.4	14.96	Positive	0.4	14.61	Positive	0.25
		21	1200	22.2	9.3	4.4	1.4	0.1	1.5	<1,6	97.2	35	60	435	7658	1381	50	1	11029	78	19	3	9395	50.4	379	102.8	14.16	Positive	0.27	13.3	Positive	0.25	R+
		22	980	27.7	8.8	5.5	2.1	0.4	1.6	<1,6	44	76	66	546	4139	1147	60	1	3641	93	13	5	5239	49.2	465	86.5	20.07	Positive	0.45	18.23	Positive	0.4	R+
	Average		1192.27	35.3091	11.1227	6.61364	1.95909	0.272727	2.04545	<1,6	80.0294	64.3636	68.6818	239.273	6778.5	1224.59	52.6818	0.920455	7635.36	85.9545	12.5909	2.86364	6671	48.4182	578.864	92.4045	18.0086		0.347273	18.5791		0.265909
	Median		1200	31.3	10.75	6.1	1.9	0.2	1.5		80.8	36	63.5	206	5017	1156	59	0.975	7023	85	13.5	3	5057	50.35	510	93.15	18.395		0.36	18.24		0.3
	Checkpoint 3 (July 2021)
	Jaula	Fish	Weight (g)	TPO	ALB	TCH	HDL	LDL	TRG	DBI	TBI	ALP	ALT	AST	TCK	LDH	HTC	ECC	LCC	%LYM	%NEU	%MON	TCC	HGB	MCV	MCHC	RT-PCR-H	Result	hsCRC	RT-PCR-L	Result	hsHIG	Blood smear observations
	101	1	2250	49.4	18.2	6.1	1.8	0.3	1.7	<1,6	10.5	148	19	146	3675	1903	50	0.7	7095	72	26	2	8001	81.1	667	162	29.8	Positive	0.57	31.68	Positive	0.95	NA+, CA+
		2	2550	44	17.8	6.1	1.8	0.2	1.4	<1,6	<3,61	152	16	112	4402	1415	54	1.3	8773	65	29	5	8099	83.6	409	154	30.04	Positive	0.53	32.74	Positive	0.65	NA+, CA+
		3	2450	55	18.3	6.7	2	0.2	1.6	<1,6	13.9	140	14	113	2461	1196	29	0.5	7013	87	13	0	10969	79	405	161	29.26	Positive	0.4	32.69	Positive	1.2	R+
		4	2700	49.6	16.8	5.4	1.6	0.2	1.4	<1,6	<3,61	149	11	96	1625	967	42	0.7	8987	64	28	5	11437	70.3	512	167	29.98	Positive	0.86	32.76	Positive	0.95	CA+, NA+, R+
		5	2650	53.8	20.3	7	1.9	0.3	2.1	<1,6	18.1	138	15	124	2648	616	46	1.1	9910	69	26	5	6074	71	438	154	30.56	Positive	0.4	31.98	Positive	0.95	R+
		6	2750	46.6	15.3	5.1	1.5	0.2	1.6	<1,6	16.9	129	10	105	1738	1407	31	0.5	9690	65	33	5	11844	62.2	355	188	31.97	Positive	0.27	34.68	Positive	0.65	R+
		7	2300	41.7	14.2	5	1.6	0.2	1.3	<1,6	23.1	125	16	107	3746	707	31	0.5	11262	84	16	0	8496	57	282	184	32.32	Positive	0.4	31.4	Positive	0.9	PC++, R+
	105	8	2650	54.1	18.8	6.1	1.9	0.3	1.4	<1,6	18.1	126	19	131	3792	1683	48	1.3	10660	76	20	5	11096	73.1	364	152	NoCt	Negative	0.13	39.37	Negative	0.75	A+
		9	2600	63.2	18.8	4.7	1.6	0.2	1.2	<1,6	42.6	126	46	118	2336	1089	44	0.9	10656	70	28	2	7104	87.1	506	198	34.72	Positive	0.27	NoCt	Negative	0.95	R+, PC+, RL+
		10	2650	63.5	18.7	6.1	1.9	0.2	1.5	<1,6	16.7	131	19	131	3685	1228	49	1.1	4103	85	13	2	12991	105.8	441	205	34.35	Positive	0.4	NoCt	Negative	0.95	A+
		11	2200	53.1	18.8	6.6	2	0.2	1.3	<1,6	17.1	136	20	102	5566	633	52	0.9	11659	73	23	3	10763	98.6	571	190	33.95	Positive	0.13	34.84	Positive	0.7	PK+
		12	2600	52.1	20.1	9.2	2.3	0.4	5.7	<1,6	18.2	161	55	111	11286	1079	40	0.7	13706	64	34	2	8050	75.9	506	190	33	Positive	0.7	36.57	Negative	0.75	PK+, R+
		13	2900	52.6	16.1	4.6	1.4	0.3	0.9	<1,6	<3,61	125	19	100	3813	1055	33	0.5	7353	69	29	2	7965	63.6	388	193	33.36	Positive	0.13	33.83	Positive	0.85	RL+
		14	2100	51.8	19.1	5.8	2	0.1	1.4	<1,6	39.5	136	20	91	3024	1117	32	0.5	10825	83	15	2	9599	58.7	470	151	32.72	Positive	0.53	28.42	Positive	0.7	R+
	108	15	2600	51.2	20.5	6.7	1.9	0.3	1.9	<1,6	<3,61	133	22	99	4486	1030	49	1	7732	79	21	0	10250	87.4	480	208	30.01	Positive	0.7	29.54	Positive	0.7	A+
		16	2100	51.2	19.9	9.4	2.6	0.6	3.4	<1,6	53	149	44	115	5275	1035	50	1	9697	70	25	5	7619	85.3	679	171	33.08	Positive	0.13	33.73	Positive	0.35	R+
		17	2700	42.9	17	6.4	1.9	0.2	1.4	<1,6	14.1	161	16	106	1961	948	48	1.1	10110	76	20	5	11868	90.5	449	189	30.82	Positive	0.27	35.58	Negative	0.95	RL+
		18	2700	46.4	16.2	5.9	1.8	0.2	1.2	<1,6	87.8	130	12	79	2307	877	41	0.9	9824	78	22	0	6827	72.7	441	177	34.86	Positive	0.13	NoCt	Negative	0.1	PK+
		19	2200	48.6	19.3	11	2.8	0.4	5	<1,6	21.7	151	25	95	4605	1287	45	0.9	9484	68	29	3	10274	78.2	542	174	31.81	Positive	0.13	NoCt	Negative	0.75	R+, PC+, RL+
		20	2600	51.6	20.5	11.7	3.3	0.5	4.5	<1,6	24.9	194	23	90	2005	1035	32	0.5	10472	64	35	2	9286	83.9	457	200	33.25	Positive	0.7	29.57	Positive	0.7	RL+
		21	2450	52.2	17.1	4.4	1.4	0.1	1.5	<1,6	<3,61	135	19	93	6789	1344	47	1	8427	73	27	0	7779	84.6	402	180	32.88	Positive	0.27	NoCt	Negative	0.7	A+
	Average		2509.52	51.1714	18.181	6.66667	1.95238	0.266667	2.06667	<1,6	27.2625	141.667	21.9048	107.81	3867.86	1126.24	42.5238	0.838095	9401.81	73.0476	24.381	2.61905	9351.95	78.5524	464.952	178.476	32.137		0.383333	33.0862		0.769048
	Median		2600	51.6	18.7	6.1	1.9	0.2	1.5		18.15	136	19	106	3685	1079	45	0.9	9697	72	26	2	9286	79	449	180	32.52		0.4	32.75		0.75
	Reference Intervals			29.3	11.6	2.8	0.2	0.6	0.5	<3,3	<5,2	13	<33,2	120	<22944	268	35	0.6	4689	66	12	0	5399	50.8	399	91	>35	Negative	0	>35	Negative	0
				57.7	22	14	8	5.4	5.9			184		590		1738	68	1.2	23572	88	32	4	24615	100	776	210	<35	Positive	3	<35	Positive	3
	Unit of Measure			g/L	g/L	mmol/L	mmol/L	mmol/L	mmol/L	μmol/l	μmol/l	U/L	U/L	U/L	U/L	U/L	%	10e6 / μI	Células / μI	%	%	%	Células / μI	g/L	fL	g/L	Ct		Histoscore	Ct		Histoscore
