# Supplementary material for: PRV-1b and PRV-3a infection is associated with the same clinical disease in coho salmon (Oncorhynchus kisutch) farmed in Chile: unraveling the pathogenesis of the orthoreoviral cardiomyopathy and hemolytic jaundice (OCHJ)
Source: Vet Res. 2025 Jan 21;56:17. doi: 10.1186/s13567-024-01435-2 (PMC11748349; doi:10.1186/s13567-024-01435-2)
Supplement: Supplementary file 6 — Additional file 6. PRV-3a biomarkers. Consolidated biomarkers recorded in PRV-3a infected individuals (farm 2) at each control point. [file 13567_2024_1435_MOESM6_ESM.xlsx]

## Sheet: PRV-3a
	Additional file 6. Consolidated biomarkers recorded in PRV-3a infected individuals (farm 1) at each control point.
	Checkpoint 1 (March 2023)
	Jaula	Fish	Weight (g)	TPO	ALB	TCH	HDL	LDL	TRG	DBI	TBI	ALP	ALT	AST	TCK	LDH	HTC	ECC	LCC	%LYM	%NEU	%MON	TCC	HGB	MCV	MCHC	RT-PCR-H	Result	hsCRC	RT-PCR-L	Result	hsHIG	Blood smear observations	Finding	Abbreviation
	103	1	720	55.3	13.6	6.1	2.7	0.2	0.8	<1,6	<3,61	38	23	261	3527	1096	38	0.9	13675	64	35	0	20513	61	311	116	39.98	Negative	0	NoCt	Negative	0		Polychromasia	PC
		2	520	56.9	18.9	8.2	4.1	0.3	0.6	<1,6	<3,61	182	16	226	1578	1255	47	1	5893	79	19	0	23485	80	438	171	24.2	Positive	0.13	29.76	Positive	0.25		Poikilocytosis	PK
		3	650	48	18.4	1.1	0.9	0.1	0.9	<1,6	<3,61	42	12	435	4528	704	51	1	7659	62	31	0	22977	60	304	116	37.29	Negative	0.13	NoCt	Negative	0	RL+, CA+	Reactive lymphocytes	RL
		4	520	51.9	14.3	2.2	1.1	0.1	1.2	<1,6	<3,61	39	14	183	2106	1048	50	1.2	8241	76	24	0	17511	79	496	157	32.67	Positive	0.27	33.46	Positive	0.1		Nuclear anomalies	NA
		5	550	45.8	17.8	1.9	0.9	0.1	1.1	<1,6	<3,61	42	26	150	1775	1832	42	1.1	9075	60	29	1	23337	72	481	138	NoCt	Negative	0.27	NoCt	Negative	0.1		Cell apoptosis	CA
		6	650	55.9	15.7	4.9	2.5	0.1	2.2	<1,6	<3,61	70	13	135	2177	3689	50	1.1	22573	78	22	0	20047	50	417	101	NoCt	Negative	0.13	35.53	Negative	0.25	H++	Reticulocytes	R
		7	450	47.01	16.5	2.1	1	0.1	1.2	<1,6	<3,61	51	25	200	1831	967	51	0.9	14386	69	21	0	21578	72	421	142	NoCt	Negative	0	NoCt	Negative	0.25		Anisocytosis	A
		8	610	50.2	13.3	2.8	1.3	0.1	3.2	<1,6	<3,61	46	19	221	1566	1226	51	1	14172	64	36	0	23124	77	576	150	24.87	Positive	0.13	25.34	Positive	0.35	H+	Hypochromasia	H
		9	460	42.2	12.9	9.1	4.5	0.6	0.7	<1,6	<3,61	213	21	249	2209	757	50	1	20280	76	24	0	11910	65	586	131	No Ct	Negative	0	36.73	Negative	0.45	RL+	Histoscore Heart	hsHEART
		10	580	49.3	19.3	3.6	0.6	0.1	3.1	<1,6	<3,61	8	26	187	3085	1237	36	0.9	15465	79	20	1	13173	48	457	101	37.09	Negative	0.13	35.29	Negative	0.1	H++	Histoscore Liver	hsLIVER
	105	1	420	29	13.3	5.42	3.31	0.44	1.98	<1,6	<3,61	74	25	144	3220	872	40	0.9	15851	60	28	2	20769	36	345	93	26.96	Positive	0	28.01	Positive	0.25		RT-PCR Heart	RT-PCR-H
		2	470	45.8	13.4	7.79	4.31	0.59	3.13	<1,6	<3,61	96	21	152	2690	890	50	1.1	14257	63	37	0	23261	46	442	141	26.33	Positive	0.13	25.45	Positive	0	RL+, CA+	RT-PCR Liver	RT-PCR-L
		3	510	37.2	18.6	7.17	3.84	0.51	2.24	<1,6	<3,61	95	28	123	2544	870	53	1	17316	76	19	3	9324	96	552	199.8	28.26	Positive	0	28.19	Positive	0.1	CA+	Thrombocyte count	TCC
		4	450	48.6	19.4	7.84	4.38	0.5	3.38	<1,6	<3,61	140	30	351	5758	1520	49	0.8	11846	75	12	3	13906	86	495	175.5	NoCt	Negative	0.13	33.76	Positive	0.35		Total Protein	TPO
		5	460	48.1	12.2	11.55	6.68	0.47	6.13	<1,6	<3,61	138	15	128	2205	814	56	1.1	15485	64	38	3	8092	85	528	151.8	30.02	Positive	0.27	29.53	Positive	0.2	CA+	Albumins	ALB
		6	450	36.8	14.8	5.21	3.71	0.14	1.28	<1,6	<3,61	34	19	188	9061	1069	55	1	4290	76	22	2	7557	96	579	174.7	27.04	Positive	0.13	28.01	Positive	0.25	R+	Total Cholesterol	TCH
		7	500	50.1	21	8.8	5.33	0.65	2.93	<1,6	<3,61	269	16	126	2795	1356	55	0.8	12867	73	27	0	6522	84	696	152.5	No Ct	Negative	0	NoCt	Negative	0.35	R+	High-density lipoprotein cholesterol	HDL
		8	420	35.3	19.4	7.3	4.46	0.5	1.95	<1,6	<3,61	170	25	161	1865	1105	40	1	18564	59	16	2	7925	75	458	124.7	26.59	Positive	0.27	28.15	Positive	0.1	R+	Low-density lipoprotein cholesterol	LDL
		9	580	41.3	15	7.83	4.95	0.53	2.22	<1,6	<3,61	118	18	200	2733	986	55	0.9	18493	64	39	2	9739	76	618	138.5	28.96	Positive	0	31.31	Positive	0.45	R+	Triglycerides	TRG
		10	620	49	15.3	13	7.52	0.62	5.37	<1,6	<3,61	122	14	177	9061	1069	50	1	4015	60	35	2	5162	94	390	134.2	NoCt	Negative	0.13	NoCt	Negative	0.25		Total Bilirrubin	TBI
	Average		529.5	46.1855	16.155	6.1955	3.4045	0.3375	2.2805	<1,6	<3,61	99.35	20.3	199.85	3315.7	1218.1	48.45	0.985	13220.1	68.85	26.7	1.05	15495.6	71.9	479.5	140.435	30.02		0.1125	30.6086		0.2075		Direct Bilirrubin	DBI
	Median		515	48.05	15.5	6.635	3.775	0.37	2.09			84.5	20	185	2617	1069	50	1	14214.5	66.5	25.5	0.5	15708.5	75.5	469.5	139.75	28.26		0.13	29.645		0.25		Alkaline phosphatase	ALP
																																		Alanine transaminase	ALT
	Checkpoint 2 (May 2023)																																	Aspartate aminotransferase	AST
	Jaula	Fish	Weight (g)	TPO	ALB	TCH	HDL	LDL	TRG	DBI	TBI	ALP	ALT	AST	TCK	LDH	HTC	ECC	LCC	%LYM	%NEU	%MON	TCC	HGB	MCV	MCHC	RT-PCR-H	Result	hsCRC	RT-PCR-L	Result	hsHIG	Blood smear observations	Creatine kinase total	CKT
	103	1	1200	54.3	19	11.83	8.52	0.56	3	<1,6	<3,61	56	43	138	2353	1055	47	1	7228	91	19	0	12308	99	511	152	18.76	Positive	0.53	18.82	Positive	0.35	CA++	Lactate dehydrogenase	LDH
		2	1150	53.1	19	10.63	6.94	0.55	2.16	<1,6	31	191	53	246	6910	1370	55	1.1	9883	76	14	5	13649	98	374	87	17.82	Positive	0.67	21.63	Positive	0.35	CA+, RL+, R+	Hematocrit	HTC
		3	1300	16.7	5.9	10.03	7.04	0.56	3.03	<1,6	98	57	59	139	3279	1020	51	0.9	12308	89	14	0	7228	93	597	145	16.98	Positive	0.27	19.16	Positive	0.35	CA+	Erythrocyte count	ECC
		4	1000	20.1	6.8	10.29	5.55	0.44	2.39	<1,6	112	134	23	128	4265	1198	41	0.5	5408	90	12	3	7468	48	571	139	21.71	Positive	0.27	21	Positive	0.55	RL+	Hemoglobin	HGB
		5	1100	17.5	5.8	13.41	6.82	0.54	2.34	<1,6	<3,61	125	36	134	3462	2085	58	1.2	5617	76	14	0	4195	83	496	143	20.21	Positive	0.27	21.62	Positive	0.35	CA+	Mean Corpuscular Volume	MCV
		6	950	31.9	11	11.22	8.15	0.86	2.87	<1,6	79	181	40	127	2551	1110	32	1.3	4369	82	8	5	5287	95	451	128	18.13	Positive	0.55	18.17	Positive	0.35	RL+	Mean Corpuscular Hemoglobin Concentration	MCHC
		7	1300	20	6.7	7.6	5.52	0.82	3.34	<1,6	<3,61	143	23	161	2423	1233	29	1	4933	83	17	0	3811	46	315	135	18.88	Positive	0.4	18.56	Positive	0.45	CA++	Leukocyte count	LCC
		8	1250	21.1	6.7	9.6	4.73	0.37	2.04	<1,6	61	181	42	192	1107	807	42	0.5	5694	80	10	0	6960	47	472	136	17.49	Positive	0.27	19.33	Positive	0.1	CA+, RL+, R+	Lymphocyte percentage	%LYM
		9	1350	44.8	15.9	9.23	5.47	0.48	1.84	<1,6	101	95	37	129	3037	651	36	1	6003	82	16	2	3541	49	367	136	18.75	Positive	0.27	19.96	Positive	0.25	R+	Neutrophile percentage	%NEU
		10	1150	17.3	5.6	6.08	7.22	0.58	2.57	<1,6	<3,61	269	37	153	4740	1151	37	1.1	5568	89	11	0	9084	95	392	157	20.36	Positive	0.13	18.57	Positive	0.25	RL+, R+	Monocytes percentage	%MON
	105	1	1100	29	11	5.42	3.31	0.44	1.98	<1,6	77.3	114	65	144	3220	872	45	0.9	6789	78	10	5	4512	68	568	89	17.9	Positive	0.27	19.92	Positive	0.1
		2	1200	45.8	23.4	7.79	4.31	0.59	3.13	<1,6	181	136	41	152	2690	890	31	0.5	5865	91	9	0	5105	36.6	732	111	18.1	Positive	0.4	18.22	Positive	0.1	H+, CA++, R+
		3	1450	37.2	18.6	7.17	3.84	0.51	2.24	<1,6	165.2	145	28	163	2544	870	47	0.9	9516	93	8	5	6728	75	672	85	18.73	Positive	0.27	19.39	Positive	0.65
		4	1200	48.6	19.4	7.84	4.38	0.5	3.38	<1,6	91.4	140	20	351	5758	1823	50	0.8	5874	76	21	3	3450	45	617	110	17.63	Positive	0.27	15.74	Positive	0.35	R+
		5	1400	68.1	30.2	8.55	6.68	0.47	6.13	<1,6	87.7	138	15	128	2205	814	55	1.2	2842	80	20	0	6038	93	410	169	19.67	Positive	0.13	20.66	Positive	0.25	H+, CA++
		6	1450	36.8	14.8	5.21	3.71	0.14	1.28	<1,6	<3,61	134	49	188	9061	1069	49	1.1	5098	90	11	5	4023	87	363	83	17.87	Positive	0.27	16.61	Positive	0.25
		7	1100	50.1	21	8.8	5.33	0.65	2.93	<1,6	62	196	16	126	2795	1356	55	0.8	3929	92	18	0	9169	86	679	156	21.85	Positive	0.27	16.32	Positive	0.25	H+, CA++
		8	1200	35.3	11	7.3	4.46	0.5	1.95	<1,6	<3,61	70	35	161	1865	1105	38	0.8	11935	44	16	3	3713	26	726	137	17.91	Positive	0.4	19.34	Positive	0.4	CA+
		9	1350	41.3	21	7.83	4.95	0.53	2.22	<1,6	43	118	38	200	2733	986	29	0.5	7548	89	11	2	14652	22	729	76	19.47	Positive	0.4	19.16	Positive	0.55	R+
		10	1400	56	31.3	11.96	7.52	0.62	5.37	<1,6	56	165	54	177	9061	1069	49	1	5355	91	19	0	4519	87	608	155	19.01	Positive	0.27	18.18	Positive	0.4
	Average		1230	37.25	15.205	8.8895	5.7225	0.5355	2.8095	<1,6	88.9714	139.4	37.7	166.85	3802.95	1126.7	43.8	0.905	6588.1	83.1	13.9	1.9	6772	68.93	532.5	126.45	18.8615		0.329	19.018		0.3325
	Median		1200	37	15.35	8.675	5.495	0.535	2.48		83.35	137	37.5	152.5	2916	1069	46	0.95	5779.5	86	14	1	5662.5	79	539.5	136	18.74		0.27	19.16		0.35
	Checkpoint 3 (July 2023)
	Jaula	Fish	Weight (g)	TPO	ALB	TCH	HDL	LDL	TRG	DBI	TBI	ALP	ALT	AST	TCK	LDH	HTC	ECC	LCC	%LYM	%NEU	%MON	TCC	HGB	MCV	MCHC	RT-PCR-H	Result	hsCRC	RT-PCR-L	Result	hsHIG	Blood smear observations
	103	1	2550	45.7	14.3	5.5	1.8	0.3	1.7	<1,6	23	66	19	54	3278	1452	50	0.8	7095	72	26	2	8001	101.2	436	162	29.8	Positive	0.43	30.68	Positive	0.95	NA+, CA+
	103	2	2550	31.1	17.6	6.4	1.8	0.2	1.4	<1,6	<3,61	158	16	84	5983	1440	54	1.1	8773	65	29	5	8099	73.8	418	154	30.04	Positive	0.27	32.74	Positive	0.65	NA+, CA++, RL+
	103	3	2350	41.2	15.4	8.7	2	0.2	1.6	<1,6	19.4	127	14	146	7473	982	49	1.1	7013	87	11	0	10969	89	455	161	29.26	Positive	0.43	30.69	Positive	1.2	R+
	103	4	2700	40.8	13.9	4.8	1.6	0.2	1.4	<1,6	<3,61	171	11	155	6506	1161	42	0.5	8987	64	28	5	11437	77.3	502	167	29.98	Positive	0.43	32.76	Positive	0.95	CA+, NA+, R+
	103	5	2650	29.9	17.8	7.6	1.9	0.3	2.1	<1,6	18.1	147	15	90	6663	1340	46	1.1	9910	69	26	5	6074	71	538	154	NoCt	Negative	0.13	31.98	Positive	0.95	PC+, R+, RL+
	103	6	2700	52.8	19.7	6.2	1.5	0.2	1.6	<1,6	16.9	142	10	130	8330	1385	31	0.9	9690	65	33	5	11844	62.2	352	188	31.97	Positive	0.27	34.68	Positive	0.65	R+
	103	7	2900	54.4	18.3	7.3	1.6	0.2	1.3	<1,6	<3,61	160	16	99	6101	956	31	1.1	11262	84	16	0	8496	64	481	184	32.32	Positive	0.13	31.4	Positive	0.9	PC++, R+
	103	8	2150	52.6	19.4	7.8	2	0.3	1.5	<1,6	12.8	60	23	112	8457	868	39	0.8	15352	75	10	1	5934	78.9	605	170	32.11	Positive	0.43	28.44	Positive	0.95
	103	9	2600	51.5	18.6	8.9	1.9	0.4	1.8	<1,6	<3,61	123	21	134	8980	944	49	0.9	17347	78	19	2	6345	93.4	708	201	33.08	Positive	0.27	32.65	Positive	1.25	PK+
	103	10	2650	55.3	19.1	9.2	1.7	0.2	1.3	<1,6	41.2	123	11	78	5673	858	43	0.5	15356	73	15	2	7845	63.6	428	187	30.12	Positive	0.57	35.82	Negative	0.95	PK+
	105	1	2200	39.8	18.9	5.1	1.9	0.3	1.4	<1,6	18.1	106	19	154	8336	1254	48	1.3	10660	76	20	5	11096	72.9	564	152	36.02	Negative	0.43	NoCt	Negative	0.75	A+
	105	2	2600	29.6	12.2	6.7	1.6	0.2	1.2	<1,6	44.4	77	46	111	3086	1098	44	0.9	10656	70	28	2	7104	97.1	536	198	34.72	Positive	0.13	32.45	Positive	0.95	R+
	105	3	2900	49.8	14.1	5.7	1.9	0.2	1.5	<1,6	<3,61	170	19	91	5407	1939	49	1.1	4103	85	10	2	12991	95.8	481	205	34.35	Positive	0.57	31.78	Positive	0.95	A+
	105	4	2100	37.5	15.5	7.6	2	0.2	1.3	<1,6	17.1	116	20	59	4318	1382	52	0.9	11659	73	23	3	10763	98.6	471	190	33.95	Positive	0.27	29.57	Positive	0.7	PK+
	105	5	2800	43.3	16.8	4.2	2.3	0.4	5.7	<1,6	18.2	163	55	109	8235	858	40	0.5	13706	64	34	2	8050	75.9	526	190	33	Positive	0.27	36.57	Negative	0.75	PC+, R+
	105	6	2100	46.1	15.3	4.9	1.4	0.3	0.9	<1,6	<3,61	128	19	71	8699	1593	33	0.9	7353	59	29	2	7965	69.6	389	193	33.36	Positive	0.77	32.33	Positive	0.85	RL+, A+
	105	7	2750	33.4	16.4	7.8	2	0.1	1.4	<1,6	69	166	20	107	5984	1293	32	0.8	10825	83	15	2	9599	88.7	474	151	32.72	Positive	0.27	29.24	Positive	0.7	R++, RL+
	105	8	2700	42.3	18	6.5	1.9	0.2	2.4	<1,6	23.1	65	12	72	7967	1064	42	0.5	18453	81	10	1	6234	98.3	329	203	29.1	Positive	0.86	28.54	Positive	1.2
	105	9	2450	53.9	15.7	4.9	2.3	0.1	2.5	<1,6	52.3	84	25	48	8220	1491	38	0.7	13245	80	23	1	6246	88.8	422	201	31.33	Positive	0.7	37.98	Negative	0.55
	105	10	2600	30.8	19.6	6.7	2.3	0.4	1.9	<1,6	15.3	179	21	144	5231	1275	38	0.9	5799	74	21	1	6457	90.4	439	198	30.23	Positive	0.57	31.05	Positive	1.2
	Average		2550	43.09	16.83	6.625	1.87	0.245	1.795	<1,6	27.7786	126.55	20.6	102.4	6646.35	1231.65	42.5	0.865	10862.2	73.85	21.3	2.4	8577.45	82.525	477.7	180.45	31.9716		0.41	32.1763		0.9
	Median		2600	42.8	17.2	6.6	1.9	0.2	1.5		18.8	127.5	19	103	6584.5	1264.5	42.5	0.9	10658	73.5	22	2	8025.5	83.8	472.5	187.5	32.11		0.43	31.98		0.95
	Reference Intervals			29.3	11.6	2.8	0.2	0.6	0.5	<3,3	<5,2	13	<33,2	120	<22944	268	35	0.6	4689	66	12	0	5399	50.8	399	91	>35	Negative	0	>35	Negative	0
				57.7	22	14	8	5.4	5.9			184		590		1738	68	1.2	23572	88	32	4	24615	100	776	210	<35	Positive	3	<35	Positive	3
	Unit of Measure			g/L	g/L	mmol/L	mmol/L	mmol/L	mmol/L	μmol/l	μmol/l	U/L	U/L	U/L	U/L	U/L	%	10e6 / μI	Células / μI	%	%	%	Células / μI	g/L	fL	g/L	Ct		Histoscore	Ct		Histoscore
