# Supplementary material for: PRV-1b and PRV-3a infection is associated with the same clinical disease in coho salmon (Oncorhynchus kisutch) farmed in Chile: unraveling the pathogenesis of the orthoreoviral cardiomyopathy and hemolytic jaundice (OCHJ)
Source: Vet Res. 2025 Jan 21;56:17. doi: 10.1186/s13567-024-01435-2 (PMC11748349; doi:10.1186/s13567-024-01435-2)
Supplement: Supplementary file 7 — Additional file 7. PRV-1b sequences. Nucleotide (nt) and amino acid (aa) sequences of the S1 and M2 segment of PRV-1b. [file 13567_2024_1435_MOESM7_ESM.xlsx]

## Sheet: PRV1b S1 & M2 sequences
Additional file 7. Nucleotide (nt) and amino acid (aa) sequences of the S1 and M2 segment of PRV-1b.
Código NCBI	ID sample	Nucleotide (nt) sequences
PQ030850	S1-M-36539-3	ACTGACTTTTCTGATTTTATAGAATCAACTTTACACGGGAATATTATTTTCTATGACGACCAACATAACACTTCA AGCGAGTGGATCCCTGGTACCAGCAAGTTTGTTAGGGTCGGTTCCCTTCGAATATGTGTTGAATGCGGGCATCGG GTTGGTTTGTCTCATAATGCTAAGCCTGTTATGGTCACTCATCAATGCGACGGCGATACGTTGTGGGATCATTCT ACACCCGGAGATTGGACATGGAGTGAATGGAGCTATTTCGTCACTAGTTGCGCAAATGCCCTTTCTGCGAACGCA GACGCTTACCTCAGAATCCTCAATGACAAATGGACAGAAGACAACAGTCGCGGTTCAAACGACAGACCAGACAGA CGCGGAGTCATTGAAGCTA…
PQ030851	S1-M-36539-5	ACTGACTTTTCTGATTTTATAGAATCAACTTTACACGGGAATATTATTTTCTATGACGACCAACATAACACTTCA AGCGAGTGGATCCCTGGTACCAGCAAGTTTGTTAGGGTCGGTTCCCTTCGAATATGTGTTGAATGCGGGCATCGG GTTGGTTTGTCTCATAATGCTAAGCCTGTTATGGTCACTCATCAATGCGACGGCGATACGTTGTGGGATCATTCT ACACCCGGAGATTGGACATGGAGTGAATGGAGCTATTTCGTCACTAGTTGCGCAAATGCCCTTTCTGCGAACGCA GACGCTTACCTCAGAATCCTCAATGACAAATGGACAGAAGACAACAGTCGCGGTTCAAACGACAGACCAGACAGA CGCGGAGTCATTGAAGCTA…
PQ030852	S1-M-36540-4	ACTGACTTTTCTGATTTTATAGAATCAACTTTACACGGGAATATTATTTTCTATGACGACCAACATAACACTTCA AGCGAGTGGATCCCTGGTACCAGCAAGTTTGTTAGGGTCGGTTCCCTTCGAATATGTGTTGAATGCGGGCATCGG GTTGGTTTGTCTCATAATGCTAAGCCTGTTATGGTCACTCATCAATGCGACGGCGATACGTTGTGGGATCATTCT ACACCCGGAGATTGGACATGGAGTGAATGGAGCTATTTCGTCACTAGTTGCGCAAATGCCCTTTCTGCGAACGCA GACGCTTACCTCAGAATCCTCAATGACAAATGGACAGAAGACAACAGTCGCGGTTCAAACGACAGACCAGACAGA CGCGGAGTCATTGAAGCTA…
PQ030853	S1-M-36540-7	ACTGACTTTTCTGATTTTATAGAATCAACTTTACACGGGAATATTATTTTCTATGACGACCAACATAACACTTCA AGCGAGTGGATCCCTGGTACCAGCAAGTTTGTTAGGGTCGGTTCCCTTCGAATATGTGTTGAATGCGGGCATCGG GTTGGTTTGTCTCATAATGCTAAGCCTGTTATGGTCACTCATCAATGCGACGGCGATACGTTGTGGGATCATTCT ACACCCGGAGATTGGACATGGAGTGAATGGAGCTATTTCGTCACTAGTTACACAAATGCCCTTTCTGCGAACGCA GACGCTTACCTCAGAATCCTCAATGACAAATGGACAGAAGACAACAGTCGCGGTTCAAACGACAGACCAGACAGA CGCGGAGTCATTGAAGCTA…
PQ030854	S1-M-36541-6	ACTGACTTTTCTGATTTTATAGAATCAACTTTACACGGGAATATTATTTTCTATGACGACCAACATAACACTTCA AGCGAGTGGATCCCTGGTACCAGCAAGTTTGTTAGGGTCGGTTCCCTTCGAATATGTGTTGAATGCGGGCATCGG GTTGGTTTGTCTCATANTGCTAAGCCTGTTATGGTCACTCATCAATGCGACGGCGATACGTTGTGGGATCATTCT ACACCCGGAGATTGGACATGGAGTGAATGGAGCTATTTCGTCACTAGTTACGCAAATGCCCTTTCTGCGAACGCA AACGCTTACCTCAGAATCCTCAATGACAAATGGACAGAAGACAACAGTCGCGGTTCAAACGACAGACCAGACAGA CGCGGAGTCATTGAAGCTA…
PQ030855	S1-M-36541-9	ACTGACTTTTCTGATTTTATAGAATCAACTTTACACGGGAATATTATTTTCTATGACGACCAACATAACACTTCA AGCGAGTGGATCCCTGGTACCAGCAAGTTTGTTAGGGTCGGTTCCCTTCGAATATGTGTTGAATGCGGGCATCGG GTTGGTTTGTCTCATAATGCTAAGCCTGTTATGGTCACTCATCAATGCGACGGCGATACGTTGTGGGATCATTCT ACACCCGGAGATTGGACATGGAGTGAATGGAGCTATTTCGTCACTAGTTGCGCAAATGCCCTTTCTGCGAACGCA GACGCTTACCTCAGAATCCTCAATGACAAATGGACAGAAGACAACAGTCGCGGTTCAAACGACAGACCAGACAGA CGCGGAGTCATTGAAGCTA…
PQ030856	S1-M-36542-9	ACTGACTTTTCTGATTTTATAGAATCAACTTTACACGGGAATATTATTTTCTATGACGACCAACATAACACTTCA AGCGAGTGGATCCCTGGTACCAGCAAGTTTGTTAGGGTCGGTTCCCTTCGAATATGTGTTGAATGCGGGCATCGG GTTGGTTTGTCTCATAATGCTAAGCCTGTTATGGTCACTCATCAATGCGACGGCGATACGTTGTGGGATCATTCT ACACCCGGAGATTGGACATGGAGTGAATGGAGCTATTTCGTCACTAGTTGCGCAAATGCCCTTTCTGCGAACGCA GACGCTTACCTCAGAATCCTCAATGACAAATGGACAGAAGACAACAGTCGCGGTTCAAACGACAGACCAGACAGA CGCGGAGTCATTGAAGCTA…
PQ030857	S1-M-36542-10	ACTGACTTTTCTGATTTTATAGAATCAACTTTACACGGGAATATTATTTTCTATGACGACCAACATAACACTTCA AGCGAGTGGATCCCTGGTACCAGCAAGTTTGTTAGGGTCGGTTCCCTTCGAATATGTGTTGAATGCGGGCATCGG GTAGGTTTGTATCATATTGCTAAGCCTGTTATGGTCACTCATCAATGCGACGGCGATACGTTGTGGGATCATTCT ACACCCGGAGATTGGACATGGAGTGAATGGAGCTATTTCGTCACTAGTTACGCAAATGCCCTTTCTGCGAACGCA GACGCTTACCTCAGAATCCTCAATGACAAATGGACAGAAGACAACAGTCGCGGTTCAAACGACAGACCAGACAGA CGCGGAGTCATTGAAGCTA…
PQ030858	S1-M-36543-2	ACTGACTTTTCTGATTTTATAGAATCAACTTTACACGGGAATATTATTTTCTATGACGACCAACATAACACTTCA AGCGAGTGGATCCCTGGTACCAGCAAGTTTGTTAGGGTCGGTTCCCTTCGAATATGTGTTGAATGCGGGCATCGG GTTGGTTTGTCTCATATTGCTAAGCCTGTTATGGTCACTCATCAATGCGACGGCGATACGTTGTGGGATCATTCT ACACCCGGAGATTGGACATGGAGTGAATGGAGCTATTTCGTCACTAGTTGCGCAAATGCCCTTTCTGCGAACGCA GACGCTTACCTCAGAATCCTCAATGACAAATGGACAGAAGACAACAGTCGCGGTTCAAACGACAGACCAGACAGA CGCGGAGTCATTGAAGCTA…
PQ030859	S1-M-36543-10	ACTGACTTTTCTGATTTTATAGAATCAACTTTACACGGGAATATTATTTTCTATGACGACCAACATAACACTTCA AGCGAGTGGATCCCTGGTACCAGCAAGTTTGTTAGGGTCGGTTCCCTTCGAATATGTGTTGAATGCGGGCATCGG GTAGGTTTGTATCATANTGCTAAGCCTGTTATGGTCACTCATCAATGCGACGGCGATACGTTGTGGGATCATAAT ACACCCGGAGATTGGACATGGAGTGAATGGAGCTATTACGTCACTAGTTACACAAATAACCTTTCTGCGAACGCA AAAGCTTACCTCAGAATCCTCAATGACNAATGGACAGAAGACAACAGTCGCGGTTCAAACGACAGACCAGACAGA CGCGGAGTCATTGAAGCTA…
Código NCBI	ID sample	Amino acid (aa) sequences
XDF39840.1	S1-M-36539-3	TDFSDFIESTLHGNIIFYDDQHNTSSEWIPGTSKFVRVGSLRICVECGHRVGLSHNAKPVMVTHQCDGDTLWDHS TPGDWTWSEWSYFVTSCANALSANADAYLRILNDKWTEDNSRGSNDRPDRRGVIEAKRRLRDDMRGIMKKKTAGD LGLTGWLILDPDELESFPDYSTEMTQLQEDMEELNPVEQKTGNGGKAHVAAANQFPHKVILRLAYGTVPIVMYLD TREDHNAYLCLSLKTKAHMVNMIRRMCYSGMPANIIKMTQGMALSGMEEMTFRSGHRLFGHMHSGHTIPVKGTSS LTLTSGKCSHTCQNLLKWSS
XDF39841.1	S1-M-36539-5	TDFSDFIESTLHGNIIFYDDQHNTSSEWIPGTSKFVRVGSLRICVECGHRVGLSHNAKPVMVTHQCDGDTLWDHS TPGDWTWSEWSYFVTSCANALSANADAYLRILNDKWTEDNSRGSNDRPDRRGVIEAKRRLRDDMRGIMKKKTAGD LGLTGWLILDPDELESFPDYSTEMTQLQEDMEELNPVEQKTGNGGKAHVAAANQFPHKVILRPAYGTVPIVMYLD TREDHNAYLCLSLKTKGHMVKLIRRMCYSGMPANIIKMTQGMALSGMEEMTFRSGHRLFGHMHSGHTIPVKGTSS LTLTSGKCSHTCQNLLKWSS
XDF39842.1	S1-M-36540-4	TDFSDFIESTLHGNIIFYDDQHNTSSEWIPGTSKFVRVGSLRICVECGHRVGLSHNAKPVMVTHQCDGDTLWDHS TPGDWTWSEWSYFVTSCANALSANADAYLRILNDKWTEDNSRGSNDRPDRRGVIEAKRRLRDDMRGIMKKKTAGD LGLTGWLILDPDELESFPDYSTEMTQLQEDMEELNPVEQKTGNGGKAHVAAANQFPHKVILRPAYGTVPIVMYLD TREDHNAYLCLSLKTKAHMVNMIRRMCYSGMPANIIKMTQGMALSGMEEMTFRSGHRLFGHMHSGHTIPVKGTSS LTLTSGKCSHTCQNLLKWSS
XDF39843.1	S1-M-36540-7	TDFSDFIESTLHGNIIFYDDQHNTSSEWIPGTSKFVRVGSLRICVECGHRVGLSHNAKPVMVTHQCDGDTLWDHS TPGDWTWSEWSYFVTSYTNALSANADAYLRILNDKWTEDNSRGSNDRPDRRGVIEAKRRLRD
XDF39844.1	S1-M-36541-6	TDFSDFIESTLHGNIIFYDDQHNTSSEWIPGTSKFVRVGSLRICVECGHRVGLSHXAKPVMVTHQCDGDTLWDHS TPGDWTWSEWSYFVTSYANALSANANAYLRILNDKWTEDNSRGSNDRPDRRGVIEAKRRPRDXMRGIMKKK
XDF39845.1	S1-M-36541-9	TDFSDFIESTLHGNIIFYDDQHNTSSEWIPGTSKFVRVGSLRICVECGHRVGLSHNAKPVMVTHQCDGDTLWDHS TPGDWTWSEWSYFVTSCANALSANADAYLRILNDKWTEDNSRGSNDRPDRRGVIEAKRRLRDDMRGIMKKKTAGD LGLTGWLILDPDELESFPDYSTEMTQLQ
XDF39846.1	S1-M-36542-9	TDFSDFIESTLHGNIIFYDDQHNTSSEWIPGTSKFVRVGSLRICVECGHRVGLSHNAKPVMVTHQCDGDTLWDHS TPGDWTWSEWSYFVTSCANALSANADAYLRILNDKWTEDNSRGSNDRPDRRGVIEAKRRLRDDMRGIMKKKTAGD LGLTGWLILDPDELESFPDYSTEMTQLQEDMEELNPVEQKTGNGGKAHVAAANQFPHKVILRPAYGTVPIVMYLD TREDHNAYLCLSLKTKAHMVNMIRRMCYSGMPANIIKMTQGMALSGMEEMTFRSGHRLFGHMHSGHTIPVKGTSS LTLTSGKCSHTCQNLLKWSS
XDF39847.1	S1-M-36542-10	TDFSDFIESTLHGNIIFYDDQHNTSSEWIPGTSKFVRVGSLRICVECGHRVGLYHIAKPVMVTHQCDGDTLWDHS TPGDWTWSEWSYFVTSYANALSANADAYLRILNDKWTEDNSRGSNDRPDRRGVIEAKRRHRENMRGIMKKKTAGD LGLTGWLILDPDELES
XDF39848.1	S1-M-36543-2	TDFSDFIESTLHGNIIFYDDQHNTSSEWIPGTSKFVRVGSLRICVECGHRVGLSHIAKPVMVTHQCDGDTLWDHS TPGDWTWSEWSYFVTSCANALSANADAYLRILNDKWTEDNSRGSNDRPDRRGVIEAKRRPRDDMRGIMKKKTAGD LGLTGWLILDPDELNLFPDFSTEMTQLQEDMEELNPVEQKTGNGGKAHVAAANQFPHKVILRPAYGTAPIVMYLD TREDHNAYLCLSLKTKAHMVNMIRRMCYSGMPANIIKMTQGMTLSGMEEMTFRSGHRLFGHMHSGHTIPVKGTSS LTLTSGKCSHTCQNLLKWSS
XDF39849.1	S1-M-36543-10	TDFSDFIESTLHGNIIFYDDQHNTSSEWIPGTSKFVRVGSLRICVECGHRVGLYHXAKPVMVTHQCDGDTLWDHN TPGDWTWSEWSYYVTSYTNNLSANAKAYLRILNDXWTEDNSRGSNDRPDRRGVIEAKRRLRDNMRGIMKKKTAGD LGLTGWLILDPDDLESFPDYSTKFPQLQEDMEELNPVEQKTGNGGKAHVAAANQFPHKVILRPAYGTVPIVMYLD TREDHNAYLCLSLKTKAHMVNMIRRMCYSGMPANIIKMTQGMALSGMEEMTFRSGHRLFGHMHSGHTIPVKGTSS LTLTSGKCSHTCQNLLKWSS
Código NCBI	ID sample	Nucleotide (nt) sequences
PQ030860	M2-M-36539-3	ACTGGCGACGGCAATGATTTCAGTGCTGAAGGCGGACTCGACTCTACGAACGCGGCATCACTCGACTTTAAAGCT GGAAAAACGAATCCTGGTGGTCACATGTATGTGATATCCGGTGACAATACGTCAGATGTCGTGAAATGGGACAGT TTAACGCCCTTGTATGGGATAGATGGACAGATGGTTGTTGTGCTGACTGCGGTAGCTATGTCTACTTTTGAGAAG ATGGTGAATTTAATTGAGATGTATAGACCATTACTTGAAGCATCACAGCAGATGGCTTGTTACCGTGATTGGAAG AAGGATATTGTCCTGCTTGATGGCTATGTAGGTAGTACTCCTCAATCTGCTGTCACTAACTTTGTGACTGGGGCT AGTGTAATCAATCTGAGAG…
PQ030861	M2-M-36539-5	ACTGGCGACGGCAATGATTTCAGTGCTGAGGGGGGACTCGACTCTACGAACGCGGCATCACTCGACTTTAAAGCT GGAAAAACGAATCCTGGTGGTCACATGTATGTGATATCCGGTGACAATACGTCAGATGTCGTGAAATGGGACAGT TTAACGCCCTTGTATGGGATAGATGGACAGATGGTTGTTGTGCTGACTGCGGTAGCTATGTCTACTTTTGAGAAG ATGGTGAATTTAATTGAGATGTATAGACCATTACTTGAAGCATCACAGCAGATGGCTTGTTACCGTGATTGGAAG AAGGATATTGTCCTGCTTGATGGCTATGTTGGTAGTACTCCTCAATCTGCTGTCACTAACTTTGTGACTGGGGCT AGTGTAATCAATCTGAGAG…
PQ030862	M2-M-36540-4	ACTGGCGACGGCAATGATTTCAGTGCTGAAGGCGGACTCGACTCTACGAACGCGGCATCACTCGACTTTAAAGCT GGAAAAACGAATCCTGGTGGTCACATGTATGTGATATCCGGTGACAATACGTCAGATGTCGTGAAATGGGACAGT TTAACGCCCTTGTATGGGATAGATGGACAGATGGTTGTTGTGCTGACTGCGGTAGCTATGTCTACTTTTGAGAAG ATGGTGAAATTAATTGAGATGTATAGACCATTACTTGAAGCATCACAGCAGATGGCTTGTTACCGTGATTGGAAG AAGGATATTGTCCTGCTTGATGGCTATGTTGGTAGTACTCCTCAATCTGCTGTCACTAACTTTGTGACTGGGGCT AGTGTAATCAATCTGAGAG…
PQ030863	M2-M-36540-7	ACTGGCGACGGCAATGATTTCAGTGCTGAAGGCGGACTCGACTCTACGAACGCGGCATCACTCGACTTTAAAGCT GGAAAAACGAATCCTGGTGGTCACATGTATGTGATATCCGGTGACAATACGTCAGATGTCGTGAAATGGGACAGT TTAACGCCCTTGTATGGGATAGATGGACAGATGGTTGTTGTGCTGACTGCGGTGGCTATGTCTACTTTTGAGAAG ATGGTGAATTTAATTGAGATGTATAGACCATTACTTGAAGCATCACAGCAGATGGCTTGTTACCGTGATTGGAAG AAGGATATTGTCCTGCTTGATGGCTATGTTGGTAGTACTCCTCAATCTGCTGTCACTAACTTTGTGACTGGGGCT AGTGTAATCAATCTGAGAG…
PQ030864	M2-M-36541-6	ACTGGCGACGGCAATGATTTCAGTGCTGAAGGCGGACTCGACTCTACGAACGCGGCATCACTCGACTTTAAAGCT GGAAAAACGAATCCTGGTGGTCACATGTATGTGATATCCGGTGACAATACGTCAGATGTCGTGAAATGGGACAGT TTAACGCCCTTGTATGGGATAGATGGACAGATGGTTGTTGTGCTGACTGCGGTAGCTATGTCTACTTTTGAGAAG ATGGTGAATTTAATTGAGATGTATAGACCATTACTTGAAGCATCACAGCAGATGGCTTGTTACCGTGATTGGAAG AAGGATATTGTCCTGCTTGATGGCTATGTTGGTAGTACTCCTCAATCTGCTGTCACTAACTTTGTGACTGGGGCT AGTGTAATCAATCTGAGAG…
PQ030865	M2-M-36542-9	ACTGGCGACGGCAATGATTTCAGTGCTGAAGGCGGACTCGACTCTACGAACGCGGCATCACTCGACTTTAAAGCT GGAAAAACGAATCCTGGTGGTCACATGTATGTGATATCCGGTGACAATACGTCAGATGTCGTGAAATGGGACAGT TTAACGCCCTTGTATGGGATAGATGGACAGATGGTTGTTGTGCTGACTGCGGTAGCTATGTCTACTTTTGAGAAG ATGGTGAATTTAATTGAGATGTATAGACCATTACTTGAAGCATCACAGCAGATGGCTTGTTACCGTGATTGGAAG AAGGATATTGTCCTGCTTGATGGCTATGTTGGTAGTACTCCTCAATCTGCTGTCACTAACTTTGTGACTGGGGCT AGTGTAATCAATCTGAGAG…
PQ030866	M2-M-36542-10	ACTGGCGACGGCAATGATTTCAGTGCTGAAGGCGGACTCGACTCTACGAACGCGGCATCACTCGACTTTAAAGCT GGAAAAACGAATCCTGGTGGTCACATGTATGTGATATCCGGTGACAATACGTCAGATGTCGTGAAATGGGACAGT TTTACGCCCTTGTATGGGATAGATGGACAGATGGTTGTTGTGCTGACTGCGGTAGCTATGTCTACTTTTGAGAAG ATGGTGAATTTAATTGAGATGTATAGACCATTACTTGAAGCATCACAGCAGATGGCTTGTTACAGAGATTGGAAG AAGGATATTGTACTGCTTGATGGCTATGTTGGTAGTACTCCTCAATCTGCTGTCACTAACTTTGTGACTGGGGCT AGTGTAATCAATCTGAGAG…
PQ030867	M2-M-36543-2	ACTGGCGACGGCAATGATTTCAGTGCTGAAGGCGGACTCGACTCTACGAACGCGGCATCACTCGACTTTAAAGCT GGAAAAACGAATCCTGGTGGTCACATGTATGTGATATCCGGTGACAATACGTCAGATGTCGTGAAATGGGACAGT TTAACGCCCTTGTATGGGATAGATGGACAGATGGTTGTTGTGCTGACTGCGGTAGCTATGTCTACTTTTGAGAAG ATGGTGAATTTAATTGAGATGTATAGACCATTACTTGAAGCATCACAGCAGATGGCTTGTTACCGTGATTGGAAG AAGGATATTGTCCTGCTTGATGGCTATGTTGGTAGTACTCCTCAATCTGCTGTCACTAACTTTGTGACTGGGGCT AGTGTAATCAATCTGAGAG…
PQ030868	M2-M-36543-10	ACTGGCGACGGCAATGATTTCAGTGCTGAAGGCGGACTCGACTCTACGAACGCGGCATCACTCGACTTTAAAGCT GGAAAAACGAATCCTGGTGGTCACATGTATGTGATATCCGGTGACAATACGTCAGATGTCGTGAAATGGGACAGT TTAACGCCCTTGTATGGGATAGATGGACAGATGGTTGTTGTGCTGACTGCGGTAGCTATGTCTACTTTTGAGAAG ATGGTGAATTTAATTGAGATGTATAGACCATTACTTGAAGCATCACAGCAGATGGCTTGTTACCGTGATTGGAAG AAGGATATTGTCCTGCTTGATGGCTATGTTGGTAGTACTCCTCAATCTGCTGTCACTAACTTTGTGACTGGGGCT AGTGTAATCAATCTGAGAG…
Código NCBI	ID sample	Amino acid (aa) sequences
XDF39850.1	M2-M-36539-3	TGDGNDFSAEGGLDSTNAASLDFKAGKTNPGGHMYVISGDNTSDVVKWDSLTPLYGIDGQMVVVLTAVAMSTFEK MVNLIEMYRPLLEASQQMACYRDWKKDIVLLDGYVGSTPQSAVTNFVTGASVINLRELRSLGKMYQNILGVIANY DRDIQVALSLIPHLTPIGSLNADMHSILRMFSLFLKPTNVCYLYPEAALQVIRAISPTVRNVDTQQGGSIVETLY LFEPVFNGTGPNQPPLTDQSEVRSIARSDASLAQLSLISSTEPI
XDF39851.1	M2-M-36539-5	TGDGNDFSAEGGLDSTNAASLDFKAGKTNPGGHMYVISGDNTSDVVKWDSLTPLYGIDGQMVVVLTAVAMSTFEK MVNLIEMYRPLLEASQQMACYRDWKKDIVLLDGYVGSTPQSAVTNFVTGASVINLRELRKLGKMYQNILG
XDF39852.1	M2-M-36540-4	TGDGNDFSAEGGLDSTNAASLDFKAGKTNPGGHMYVISGDNTSDVVKWDSLTPLYGIDGQMVVVLTAVAMSTFEK MVKLIEMYRPLLEASQQMACYRDWKKDIVLLDGYVGSTPQSAVTNFVTGASVINLRELRSLGKMYQNILG
XDF39853.1	M2-M-36540-7	TGDGNDFSAEGGLDSTNAASLDFKAGKTNPGGHMYVISGDNTSDVVKWDSLTPLYGIDGQMVVVLTAVAMSTFEK MVNLIEMYRPLLEASQQMACYRDWKKDIVLLDGYVGSTPQSAVTNFVTGASVINLRELRSLGKMYQNILGVIANY DRDIQVALSLIPHSTPIGSLNADMHFILRMFSLSLKPTNVCYLYPEAALQVIRAISPTVRNVDTQQGGSIVETLN LFEPVFNGTGPNQPPLTDQSEVRSIARSDASLAQLSLISSTEPIEARALKSGTPTKTYDIRLVDPLTTPWVSKAY ALAEKTARIQFTDSGRKTWYTAVGKGTLA
XDF39854.1	M2-M-36541-6	TGDGNDFSAEGGLDSTNAASLDFKAGKTNPGGHMYVISGDNTSDVVKWDSLTPLYGIDGQMVVVLTAVAMSTFEK MVNLIEMYRPLLEASQQMACYRDWKKDIVLLDGYVGSTPQSAVTNFVTGASVINLRELRSLGKMYQNILGVIANY DRDIQVALSLIPHSTPIGSLNADMHSILRMFSLSLKPTNVCYLYPEAALQVIRAISPTVRNVDTQQGGSIVETLN LFEPVFNGTGPNQPPLTDQSEVRSIARSDASLAQLSLISSTEPIEARALKSGTPTKTYDIRLVDPLTTPWVSKAY ALAEKTARIQFTDSGRKTWYTAVGKGTLA
XDF39855.1	M2-M-36542-9	TGDGNDFSAEGGLDSTNAASLDFKAGKTNPGGHMYVISGDNTSDVVKWDSLTPLYGIDGQMVVVLTAVAMSTFEK MVNLIEMYRPLLEASQQMACYRDWKKDIVLLDGYVGSTPQSAVTNFVTGASVINLRELRSLGKMYQNILGVIANY DR
XDF39856.1	M2-M-36542-10	TGDGNDFSAEGGLDSTNAASLDFKAGKTNPGGHMYVISGDNTSDVVKWDSFTPLYGIDGQMVVVLTAVAMSTFEKM VNLIEMYRPLLEASQQMACYRDWKKDIVLLDGYVGSTPQSAVTNFVTGASVINLRELRS
XDF39857.1	M2-M-36543-2	TGDGNDFSAEGGLDSTNAASLDFKAGKTNPGGHMYVISGDNTSDVVKWDSLTPLYGIDGQMVVVLTAVAMSTFEKM VNLIEMYRPLLEASQQMACYRDWKKDIVLLDGYVGSTPQSAVTNFVTGASVINLRELRSLGKMYQNILGVIANYDR DIQVALSLIPHSTPIGSLNADMHSILRMFSLSLKPTNVCYLYPEAALQVIRAISPTVRNVDTQQGGSIVETLNLFE PVFNGTGPNQPPLTDQSEVRSIARSDASLAQLSLISSTEPIEARALKSGTPTKTYDIRLVDPLTTPWVSKAYALAE KTARIQFTDSGRKTWYTAVGKGTLA
XDF39858.1	M2-M-36543-10	TGDGNDFSAEGGLDSTNAASLDFKAGKTNPGGHMYVISGDNTSDVVKWDSLTPLYGIDGQMVVVLTAVAMSTFEKM VNLIEMYRPLLEASQQMACYRDWKKDIVLLDGYVGSTPQSAVTNFVTGASVINLRELRSLGKMYQNILGVIANYDR DIQVALSLIPHSTPIGSLNADMHSILRMFSLSLKPTNVCYLYPEAALQVIRAISPTVRNVDTQQGGSIVETLNLFE PVFNGTGPNQPPLTDQSEVRSIARSDASLAQLSLISSTEPIEARALKSGTPTKTYDIRLVDPLTTPWVSKAYALAE KTARIQFTDSGRKTWYTAVGKGTLA
