# Supplementary material for: PRV-1b and PRV-3a infection is associated with the same clinical disease in coho salmon (Oncorhynchus kisutch) farmed in Chile: unraveling the pathogenesis of the orthoreoviral cardiomyopathy and hemolytic jaundice (OCHJ)
Source: Vet Res. 2025 Jan 21;56:17. doi: 10.1186/s13567-024-01435-2 (PMC11748349; doi:10.1186/s13567-024-01435-2)
Supplement: Supplementary file 8 — Additional file 8. PRV-3a sequences. Nucleotide (nt) and amino acid (aa) sequences of the S1 and M2 segment of PRV-3a. [file 13567_2024_1435_MOESM8_ESM.xlsx]

## Sheet: PRV3a S1 & M2 sequences
Additional file 8. Nucleotide (nt) and amino acid (aa) sequences of the S1 and M2 segment of PRV-3a.
Código NCBI	ID sample	Nucleotide (nt) sequences
OR735329	S1_833-4	GACGGCGACACTACTGACTTTTCTGATTTTATTGAATCTGCTTTACATGGGACTATAATTTTCTATGATGACCAA CATAACGTTTCAGGCGAGTGGATCCCTGGCACCACAAGATTTGTTAGGATCGGTACCCTTAGAGTATGTGTTGAA TGCGGGCATAGGATTGGTCTGTCTCATAATGCTAAGCCTGCTATGGTCACTCATCAATGCGATGGCACGACGTTG TGGGATCATTCTGCATCCAATGATTGGACATGGAGTGAATGGAGCTATTTCGTCACTAGCTGCGCGAATGCCCTT TCTGCAAACACCGACGCCTACCTCAAAATGCTCAACAAACAGTGGACTGAAGACAACAGTCGTGGTTCCAGTAAT GACAGACCAGACCGACGGG…
OR735330	S1_833-8	GACGGCGACACTACTGACTTTTCTGATTTTATTGAATCTGCTTTACATGGGACTATAATTTTCTATGATGACCAA CATAACGTTTCAGGCGAGTGGATCCCTGGCACCACAAGATTTGTTAGGATCGGTACCCTTAGAGTATGTGTTGAA TGCGGGCATAGGATTGGTCTGTCTCATAATGCTAAGCCTGCTATGGTCACTCATCAATGCGATGGCACGACGTTG TGGGATCATTCTGCATCCAATGATTGGACATGGAGTGAATGGAGCTATTTCGTCACTAGCTGCGCGAATGCCCTT TCTGCAAACACCGACGCCTACCTCAAAATGCTCAACAAACAGTGGACTGAAGACAACAGTCGTGGTTCCAATGAC AGACCAGACCGACGGGGGA…
OR735331	S1_833-9	GACGGCGACACTACTGACTTTTCTGATTTTATTGAATCTGCTTTACATGGGACTATAATTTTCTATGATGACCAA CATAACGTTTCAGGCGAGTGGATCCCTGGCACCACAAGATTTGTTAGGATCGGTACCCTTAGAGTATGTGTTGAA TGCGGGCATAGGATTGGTCTGTCTCATAATGCTAAGCCTGCTATGGTCACTCATCAATGCGATGGCACGACGTTG TGGGATCATTCTGCATCCAATGATTGGACATGGAGTGAATGGAGCTATTTCGTCACTAGCTGCGCGAATGCCCTT TCTGCAAACACCGACGCCTACCTCAAAATGCTCAACAAACAGTGGACTGAAGACAACAGTCGTGGTTCCAATGAC AGACCAGACCGACGGGGGA…
OR735332	S1_834-2	GACGGCGACACTACTGACTTTTCTGATTTTATTGAATCTGCTTTACATGGGACTATAATTTTCTATGATGACCAA CATAACGTTTCAGGCGAGTGGATCCCTGGCACCACAAGATTTGTTAGGATCGGTACCCTTAGAGTATGTGTTGAA TGCGGGCATAGGATTGGTCTGTCTCATAATGCTAAGCCTGCTATGGTCACTCATCAATGCGATGGCACGACGTTG TGGGATCATTCTGCATCCAATGATTGGACATGGAGTGAATGGAGCTATTTCGTCACTAGCTGCGCGAATGCCCTT TCTGCAAACACCGACGCCTACCTCAAAATGCTCAACAAACAGTGGACTGAAGACAACAGTCGTGGTTCCAATGAC AGACCAGACCGACGGGGGA…
OR735333	S1_834-3	GACGGCGACACTACTGACTTTTCTGATTTTATTGAATCTGCTTTACATGGGACTATAATTTTCTATGATGACCAA CATAACGTTTCAGGCGAGTGGATCCCTGGCACCACAAGATTTGTTAGGATCGGTACCCTTAGAGTATGTGTTGAA TGCGGGCATAGGATTGGTCTGTCTCATAATGCTAAGCCTGCTATGGTCACTCATCAATGCGATGGCACGACGTTG TGGGATCATTCTGCATCCAATGATTGGACATGGAGTGAATGGAGCTATTTCGTCACTAGCTGCGCGAATGCCCTT TCTGCAAACACCGACGCCTACCTCAAAATGCTCAACAAACAGTGGACTGAAGACAACAGTCGTGGTTCCAATGAC AGACCAGACCGACGGGGGA…
OR735334	M2_833-4	AACCAATTTTGGGTAACTGGCGACGGCAATGATTTCAGTGCTGAAGGCGGACTCGACTCTACG AATGCAGCATCA CTCGACTTCAAAGCTGGAAAAACAAACCCTGGTGGTCACATGTACGTGATATCCGGTGACAACACATCAGATGTT GTAAAATGGGATAGTTTAACGCCGTTATATGGTATAGACGGTCAGATGGTTGTTGTTTTGACTACAGTGGCTATG TCTACCTTTGAGAAGATGGTGAACCTGATTGAGATGTACAGACCTTTGCTTGAGGCTTCACAGCAGATGGCTTGT TATCGTGACTGGAGAAAAGATATTGCCGAGCTTGATGGCTATGTTGGTACCACCCCCCAATCCGCAGTTACTAAC TACGTCACTGGTGCAAGT…
OR735335	M2_833-8	AACCAATTTTGGGTAACTGGCGACGGCAATGATTTCAGTGCTGAAGGCGGACTCGACTCTACG AATGCAGCATCA CTCGACTTCAAAGCTGGAAAAACAAACCCTGGTGGTCACATGTACGTGATATCCGGTGACAACACATCAGATGTT GTAAAATGGGATAGTTTAACGCCGTTATATGGTATAGACGGTCAGATGGTTGTTGTTTTGACTACAGTGGCTATG TCTACCTTTGAGAAGATGGTGAACCTGATTGAGATGTACAGACCTTTGCTTGAGGCTTCACAGCAGATGGCTTGT TATCGTGACTGGAGAAAAGATATTGCCGAGCTTGATGGCTATGTTGGTACCACCCCCCAATCCGCAGTTACAAAC TACGTCACTGGTGCAAGT…
OR735336	M2_833-9	AACCAATTTTGGGTAACTGGCGACGGCAATGATTTCAGTGCTGAAGGCGGACTCGACTCTACGAATGCAGCATCA CTCGACTTCAAAGCTGGAAAAACAAACCCTGGTGGTCACATGTACGTGATATCCGGTGACAACACATCAGATGTT GTAAAATGGGATAGTTTAACGCCGTTATATGGTATAGACGGTCAGATGGTTGTTGTTTTGACTACAGTGGCTATG TCTACCTTTGAGAAGATGGTGAACCTGATTGAGATGTACAGACCTTTGCTTGAGGCTTCACAGCAGATGGCTTGT TATCGTGACTGGAGAAAAGATATTGCCGAGCTTGATGGCTATGTTGGTACCACCCCCCAATCCGCAGTTACTAAC TACGTCACTGGTGCAAGTG…
OR735337	M2_834-2	AACCAATTTTGGGTAACTGGCGACGGCAATGATTTCAGTGCTGAAGGCGGACTCGACTCTACGAATGCAGCATCA CTCGACTTCAAAGCTGGAAAAACAAACCCTGGTGGTCACATGTACGTGATATCCGGTGACAACACATCAGATGTT GTAAAATGGGATAGTTTAACGCCGTTATATGGTATAGACGGTCAGATGGTTGTTGTTTTGACTACAGTGGCTATG TCTACCTTTGAGAAGATGGTGAACCTGATTGAGATGTACAGACCTTTGCTTGAGGCTTCACAGCAGATGGCTTGT TATCGTGACTGGAGAAAAGATATTGCCGAGCTTGATGGCTATGTTGGTACCACCCCCCAATCCGCAGTTACTAAC TACGTCACTGGTGCAAGTG…
OR735338	M2_834-3	AACCAATTTTGGGTAACTGGCGACGGCAATGATTTCAGTGCTGAAGGCGGACTCGACTCTACGAATGCAGCATCA CTCGACTTCAAAGCTGGAAAAACAAACCCTGGTGGTCACATGTACGTGATATCCGGTGACAACACATCAGATGTT GTAAAATGGGATAGTTTAACGCCGTTATATGGTATAGACGGTCAGATGGTTGTTGTTTTGACTACAGTGGCTATG TCTACCTTTGAGAAGATGGTGAACCTGATTGAGATGTACAGACCTTTGCTTGAGGCTTCACAGCAGATGGCTTGT TATCGTGACTGGAGAAAAGATGTTGCCGAGCTTGATGGCTATGTTGGTACCACCCCCCAATCCGCAGTTACTAAC TACGTCACTGGTGCAAGTG…
Código NCBI	ID sample	Amino acid (aa) sequences
WOZ07621.1	S1_833-4	SALHGTIIFYDDQHNVSGEWIPGTTRFVRIGTLRVCVECGHRIGLSHNAKPAMVTHQCDGTTL WDHSASNDWTWS EWSYFVTSCANALSANTDAYLKMLNKQWTEDNSRGSNDRPDRRGITEAKRRLRDNMRSIMKKKSTGDLGFSGWMV LDPDELAVFSDYSTEMAQLQEDLDELSPVEQKTGNGAKVHGASATEVPHKIVLRPAYGPLPVVMYLDAREDHNAY LRVSIRTKAEMVNMVRRMCYAGMPANTIKMTQGTTLSGMEEMTFRSGHRLFGHMHSGHATSTKGTSS
WOZ07622.1	S1_833-8	SALHGTIIFYDDQHNVSGEWIPGTTRFVRIGTLRVCVECGHRIGLSHNAKPAMVTHQCDGTTL WDHSASNDWTWS EWSYFVTSCANALSANTDAYLKMLNKQWTEDNSRGSNDRPDRRGITEAKRRLRDNMRSIMKKKSTGDLGFSGWMV LDPDELAVFSDYSTEMAQLQEDLDELSPVEQKTGNGAKVHGASATEVPHKIVLRPAYGPLPVVMYLDAREDHNAY LRVSIRTKAEMVNMVRRMCYAGMPANTIKMTQGTTLSGMEEMTFRSGHRLFGHMHSGHATSTKGTSS
WOZ07623.1	S1_833-9	SALHGTIIFYDDQHNVSGEWIPGTTRFVRIGTLRVCVECGHRIGLSHNAKPAMVTHQCDGTTL WDHSASNDWTWS EWSYFVTSCANALSANTDAYLKMLNKQWTEDNSRGSNDRPDRRGITEAKRRLRDNMRSIMKKKSTGDLGFSGWMV LDPDELAVFSDYSTEMAQLQEDLDELSPVEQKTGNGAKVHGASATEVPHKIVLRPAYGPLPVVMYLDAREDHNAY LRVSIRTKAEMVNMVRRMCYAGMPANTIKMTQGTTLSGMEEMTFRSGHRLFGHMHSGHATSTKGTSS
WOZ07624.1	S1_834-2	SALHGTIIFYDDQHNVSGEWIPGTTRFVRIGTLRVCVECGHRIGLSHNAKPAMVTHQCDGTTL WDHSASNDWTWS EWSYFVTSCANALSANTDAYLKMLNKQWTEDNSRGSNDRPDRRGITEAKRRLRDNMRSIMKKKSTGDLGFSGWMV LDPDELAVFSDYSTEMAQLQEDLDELSPVEQKTGNGAKVHGASATEVPHKIVLRPAYGPLPVVMYLDAREDHNAY LRVSIRTKAEMVNMVRRMCYAGMPANTIKMTQGTTLSGMEEMTFRSGHRLFGHMHSGHATSTKGTSS
WOZ07625.1	S1_834-3	SALHGTIIFYDDQHNVSGEWIPGTTRFVRIGTLRVCVECGHRIGLSHNAKPAMVTHQCDGTTL WDHSASNDWTWS EWSYFVTSCANALSANTDAYLKMLNKQWTEDNSRGSNDRPDRRGITEAKRRLRDNMRSIMKKKSTGDLGFSGWMV LDPDELAVFSDYSTEMAQLQEDLDELSPVEQKTGNGAKVHGASATEVPHKIVLRPAYGPLPVVMYLDAREDHNAY LRVSIRTKAEMVNMVRRMCYAGMPANTIKMTQGTTLSGMEEMTFRSGHRLFGHMHSGHATSTKGTSS
WOZ07626.1	M2_833-4	NQFWVTGDGNDFSAEGGLDSTNAASLDFKAGKTNPGGHMYVISGDNTSDVVKWDSLTPLYGIDGQMVVVLTTVAM STFEKMVNLIEMYRPLLEASQQMACYRDWRKDIAELDGYVGTTPQSAVTNYVTGASVINLRELRSLGKMYQNILG VIANYDRDIQVALSLIPHSTPIGSLNANMHSILRLFSLSLKPTNVCYLYPEPALQVIKSISPTVRSVDPQKSASI VETLNLFEPVFNGTGPNQPPLTDQSEVRSIARSDASLAQLSLISSME
WOZ07627.1	M2_833-8	NQFWVTGDGNDFSAEGGLDSTNAASLDFKAGKTNPGGHMYVISGDNTSDVVKWDSLTPLYGIDGQMVVVLTTVAM STFEKMVNLIEMYRPLLEASQQMACYRDWRKDIAELDGYVGTTPQSAVTNYVTGASVINLRELRSLGKMYQNILG VIANYDRDIQVALSLIPHSTPIGSLNANMHSILRLFSLSLKPTNVCYLYPEPALQVIKSISPTVRSVDPQKSASI VETLNLFEPVFNGTGPNQPPLTDQSEVRSIARSDASLAQLSLISSME
WOZ07628.1	M2_833-9	NQFWVTGDGNDFSAEGGLDSTNAASLDFKAGKTNPGGHMYVISGDNTSDVVKWDSLTPLYGIDGQMVVVLTTVAM STFEKMVNLIEMYRPLLEASQQMACYRDWRKDIAELDGYVGTTPQSAVTNYVTGASVINLRELRSLGKMYQNILG VIANYDRDIQVALSLIPHSTPIGSLNANMHSILRLFSLSLKPTNVCYLYPEPALQVIKSISPTVRSVDPQKSASI VETLNLFEPVFNGTGPNQPPLTDQSEVRSIARSDASLAQLSLISSME
WOZ07629.1	M2_834-2	NQFWVTGDGNDFSAEGGLDSTNAASLDFKAGKTNPGGHMYVISGDNTSDVVKWDSLTPLYGIDGQMVVVLTTVAM STFEKMVNLIEMYRPLLEASQQMACYRDWRKDIAELDGYVGTTPQSAVTNYVTGASVINLRELRSLGKMYQNILG VIANYDRDIQVALSLIPHSTPIGSLNANMHSILRLFSLSLKPTNVCYLYPEPALQVIKSISPTVRSVDPQKSASI VETLNLFEPVFNGTGPNQPPLTDQSEVRSIARSDASLAQLSLISSME
WOZ07630.1	M2_834-3	NQFWVTGDGNDFSAEGGLDSTNAASLDFKAGKTNPGGHMYVISGDNTSDVVKWDSLTPLYGIDGQMVVVLTTVAM STFEKMVNLIEMYRPLLEASQQMACYRDWRKDVAELDGYVGTTPQSAVTNYVTGASVINLRELRSLGKMYQNILG VIANYDRDIQVALSLIPHSTPIGSLNANMHSILRLFSLSLKPTNVCYLYPEPALQVIKSISPTVRSVDPQKSASI VETLNLFEPVFNGTGPNQPPLTDQSEVRSIARSDASLAQLSLISSLE
