# Supplementary material for: PRV-1b and PRV-3a infection is associated with the same clinical disease in coho salmon (Oncorhynchus kisutch) farmed in Chile: unraveling the pathogenesis of the orthoreoviral cardiomyopathy and hemolytic jaundice (OCHJ)
Source: Vet Res. 2025 Jan 21;56:17. doi: 10.1186/s13567-024-01435-2 (PMC11748349; doi:10.1186/s13567-024-01435-2)
Supplement: Supplementary file 9 — Additional file 9. Percent identity PRV-1b S1-M2. Percentage similarity between aligned sequences of the S1 and M2 gene of PRV-1b used for phylogenetic analysis calculated by pairwise alignment. [file 13567_2024_1435_MOESM9_ESM.xlsx]

## Sheet:  S1 & M2
Additional file 9. Percentage similarity between aligned sequences of the S1 and M2 gene of PRV-1b used for phylogenetic analysis calculated by pairwise alignment.
ID segment S1	Homologous sequence	Percent identity	Group of genotypes of the sequence with the highest homology		ID segment M2	Homologous sequence	Percent identity	Group of genotypes of the sequence with the highest homology
M-36543-10_PRV_S1	S1_IIb-PRV2_LC145616	67	PRV2		M2-36542-10	M2_IIa-PRV3_MT991752	92.4	PRV3
	S1_PRV3-a_MK052924	75.9	PRV3a			M2_IIa-PRV3_MT991736	92.9	PRV3
	S1_PRV3-a_MK052922	75.9	PRV3a			M2_IIa-PRV3_MK286552	92.6	PRV3
	S1_PRV3-a_MK052928	74.8	PRV3a			M2_IIa-PRV3_MW012870	93.3	PRV3
	S1_PRV3-a_MK052923	75.2	PRV3a			M2_IIa-PRV3_MT991722	92.9	PRV3
	S1_PRV3-a_MK052927	74.1	PRV3a			M2_IIa-PRV3_MW012880	93.3	PRV3
	S1_IIa-PRV3_MG253816	75.9	PRV3b			M2_IIa-PRV3_MT991733	92.9	PRV3
	S1_IIa-PRV3_MG983780	75.9	PRV3b			M2_IIa-PRV3_MT991751	92.8	PRV3
	S1_IIa-PRV3_KX844965	75.5	PRV3b			M2_IIa-PRV3_MG253811	94.1	PRV3
	S1_IIa-PRV3_MG983782	75.2	PRV3b			M2_IIa-PRV3_MT991748	93.7	PRV3
	S1_IIa-PRV3_MG983787	75.2	PRV3b			M2_IIa-PRV3_MT991749	93.5	PRV3
	S1_IIa-PRV3_MG983786	75.5	PRV3b			M2_IIa-PRV3_MT991750	93.7	PRV3
	S1_IIa-PRV3_MG983785	75.5	PRV3b			M2_IIb-PRV2_LC145613	87.4	PRV2
	S1_IIa-PRV3_MG983784	75.5	PRV3b			M2_Ia-PRV1_MT598068	97.8	PRV1
	S1_IIa-PRV3_MG983783	75.5	PRV3b			M2_Ia-PRV1_MT598072	97.8	PRV1
	S1_IIa-PRV3_MG983781	75.5	PRV3b			M2-36542-10	100	PRV1
	S1_IIa-PRV3_KX844964	75.2	PRV3b			M2-36539-5	98.5	PRV1
	S1_IIa-PRV3_KX844960	75.9	PRV3b			M2-36540-4	98.5	PRV1
	S1_IIa-PRV3_KX844962	75.9	PRV3b			M2_Ib-PRV1_MT598075	99.3	PRV1
	S1_IIa-PRV3_KX844961	75.9	PRV3b			M2_Ib-PRV1_MT598078	98.5	PRV1
	S1_IIa-PRV3_KX844959	75.5	PRV3b			M2_Ib-PRV1_MT598077	98.5	PRV1
	M-36543-10_PRV_S1	100	PRV1b			M2_Ib-PRV1_MT598071	99.3	PRV1
	M-36542-10_PRV_S1	95.1	PRV1b			M2_Ia-PRV1_MK675876	98.5	PRV1
	S1_Ia-PRV1_MW279877	92.5	PRV1a			M2_Ib-PRV1_MT598070	98.5	PRV1
	S1_desconocido_MH347365	92.5	PRV1a			M2-36541-6	99.3	PRV1
	S1_Ia-PRV1_MW279867	92.8	PRV1a			M2-36543-2	99.3	PRV1
	S1_Ia-PRV1_MW279857	93.1	PRV1a			M2-36543-10	99.3	PRV1
	S1_desconocido_MN106307	93.1	PRV1a			M2-36540-7	99.3	PRV1
	S1_desconocido_MN106306	93.1	PRV1a			M2_Ib-PRV1_MT598076	99.3	PRV1
	S1_desconocido_MN106305	93.1	PRV1a			M2-36539-3	99.3	PRV1
	S1_desconocido_MH347375	93.1	PRV1a			M2_Ia-PRV1_MT598073	99.3	PRV1
	S1_Ia-PRV1_HG329859	92.1	PRV1a			M2_Ia-PRV1_MT598074	99.3	PRV1
	S1_Ia-PRV1_HG329858	92.1	PRV1a			M2_Ia-PRV1_MT598069	99.3	PRV1
	S1_Ia-PRV1_HG329851	92.1	PRV1a			M2_Ia-PRV1_MK675886	99.3	PRV1
	S1_Ia-PRV1_HG329850	92.1	PRV1a			M2_Ia-PRV1_MK675866	99.3	PRV1
	S1_Ia-PRV1_HG329849	92.1	PRV1a			M2_Ia-PRV1_MK675836	99.3	PRV1
	S1_Ia-PRV1_HG329848	92.1	PRV1a			M2_Ia-PRV1_MK675846	99.3	PRV1
	S1_Ia-PRV1_HG329843	92.1	PRV1a			M2_Ia-PRV1_MK675856	99.3	PRV1
	S1_Ia-PRV1_HG329842	92.1	PRV1a			M2_Ia-PRV1_MK675826	99.3	PRV1
	S1_Ia-PRV1_HG329854	92	PRV1a			M2-36542-9	99.3	PRV1
	S1_Ia-PRV1_HG329852	91.7	PRV1a			Outgruop-RRV_KC852156	16	Out
	M-36543-2_PRV_S1	94.3	PRV1b		M2-36539-5	M2_IIa-PRV3_MT991752	92.9	PRV3
	S1_Ib-PRV1_MK052929	95.3	PRV1b			M2_IIa-PRV3_MT991736	92.6	PRV3
	M-36540-7_PRV_S1	96.3	PRV1b			M2_IIa-PRV3_MK286552	93.1	PRV3
	M-36541-6_PRV_S1	95.1	PRV1b			M2_IIa-PRV3_MW012870	93.8	PRV3
	S1_Ib-PRV1_MK052930	95.9	PRV1b			M2_IIa-PRV3_MT991722	93.4	PRV3
	S1_Ib-PRV1_MK052925	96.2	PRV1b			M2_IIa-PRV3_MW012880	93.8	PRV3
	S1_Ib-PRV1_MK052926	95.9	PRV1b			M2_IIa-PRV3_MT991733	93.4	PRV3
	S1_Ib-PRV1_MK052931	95.3	PRV1b			M2_IIa-PRV3_MT991751	93.4	PRV3
	S1_Ib-PRV1_MW260151	96.2	PRV1b			M2_IIa-PRV3_MG253811	94.5	PRV3
	S1_Ib-PRV1_HG329857	95.7	PRV1b			M2_IIa-PRV3_MT991748	94.1	PRV3
	S1_Ib-PRV1_HG329856	95.7	PRV1b			M2_IIa-PRV3_MT991749	94	PRV3
	S1_Ib-PRV1_HG329855	95.7	PRV1b			M2_IIa-PRV3_MT991750	94.1	PRV3
	S1_Ib-PRV1_HG329853	95.7	PRV1b			M2_IIb-PRV2_LC145613	88.3	PRV2
	S1_Ib-PRV1_HG329847	95.7	PRV1b			M2_Ia-PRV1_MT598068	97.9	PRV1
	S1_Ib-PRV1_HG329846	95.7	PRV1b			M2_Ia-PRV1_MT598072	97.9	PRV1
	S1_Ib-PRV1_HG329845	95.7	PRV1b			M2-36542-10	98.5	PRV1
	S1_Ib-PRV1_HG329844	95.7	PRV1b			M2-36539-5	100	PRV1
	M-36539-5_PRV_S1	95.3	PRV1b			M2-36540-4	98.6	PRV1
	M-36540-4_PRV_S1	96.2	PRV1b			M2_Ib-PRV1_MT598075	98.6	PRV1
	M-36542-9_PRV_S1	96.2	PRV1b			M2_Ib-PRV1_MT598078	98.6	PRV1
	M-36541-9_PRV_S1	93.2	PRV1b			M2_Ib-PRV1_MT598077	98.6	PRV1
	M-36539-3_PRV_S1	95.9	PRV1b			M2_Ib-PRV1_MT598071	98.6	PRV1
	Outgruop-RRV_NC_023822	12.6	Out			M2_Ia-PRV1_MK675876	98.6	PRV1
	Outgroup-ARV_AF204950	11.2	Out			M2_Ib-PRV1_MT598070	98.6	PRV1
M-36542-10_PRV_S1	S1_IIb-PRV2_LC145616	69.9	PRV2			M2-36541-6	99.3	PRV1
	S1_PRV3-a_MK052924	77.8	PRV3a			M2-36543-2	99.3	PRV1
	S1_PRV3-a_MK052922	77.8	PRV3a			M2-36543-10	99.3	PRV1
	S1_PRV3-a_MK052928	77.2	PRV3a			M2-36540-7	99.3	PRV1
	S1_PRV3-a_MK052923	77.8	PRV3a			M2_Ib-PRV1_MT598076	99.3	PRV1
	S1_PRV3-a_MK052927	76.6	PRV3a			M2-36539-3	99.3	PRV1
	S1_IIa-PRV3_MG253816	77.8	PRV3b			M2_Ia-PRV1_MT598073	99.3	PRV1
	S1_IIa-PRV3_MG983780	77.8	PRV3b			M2_Ia-PRV1_MT598074	99.3	PRV1
	S1_IIa-PRV3_KX844965	77.8	PRV3b			M2_Ia-PRV1_MT598069	99.3	PRV1
	S1_IIa-PRV3_MG983782	77.8	PRV3b			M2_Ia-PRV1_MK675886	99.3	PRV1
	S1_IIa-PRV3_MG983787	77.8	PRV3b			M2_Ia-PRV1_MK675866	99.3	PRV1
	S1_IIa-PRV3_MG983786	77.8	PRV3b			M2_Ia-PRV1_MK675836	99.3	PRV1
	S1_IIa-PRV3_MG983785	77.8	PRV3b			M2_Ia-PRV1_MK675846	99.3	PRV1
	S1_IIa-PRV3_MG983784	77.8	PRV3b			M2_Ia-PRV1_MK675856	99.3	PRV1
	S1_IIa-PRV3_MG983783	77.8	PRV3b			M2_Ia-PRV1_MK675826	99.3	PRV1
	S1_IIa-PRV3_MG983781	77.8	PRV3b			M2-36542-9	99.3	PRV1
	S1_IIa-PRV3_KX844964	77.2	PRV3b			Outgruop-RRV_KC852156	15.6	Out
	S1_IIa-PRV3_KX844960	77.8	PRV3b		M2-36540-4	M2_IIa-PRV3_MT991752	93.7	PRV3
	S1_IIa-PRV3_KX844962	77.8	PRV3b			M2_IIa-PRV3_MT991736	92.6	PRV3
	S1_IIa-PRV3_KX844961	77.8	PRV3b			M2_IIa-PRV3_MK286552	93.1	PRV3
	S1_IIa-PRV3_KX844959	77.8	PRV3b			M2_IIa-PRV3_MW012870	93.8	PRV3
	M-36543-10_PRV_S1	95.1	PRV1b			M2_IIa-PRV3_MT991722	93.4	PRV3
	M-36542-10_PRV_S1	100	PRV1b			M2_IIa-PRV3_MW012880	93.8	PRV3
	S1_Ia-PRV1_MW279877	91.6	PRV1a			M2_IIa-PRV3_MT991733	93.4	PRV3
	S1_desconocido_MH347365	91.6	PRV1a			M2_IIa-PRV3_MT991751	93.4	PRV3
	S1_Ia-PRV1_MW279867	91	PRV1a			M2_IIa-PRV3_MG253811	94.5	PRV3
	S1_Ia-PRV1_MW279857	91.6	PRV1a			M2_IIa-PRV3_MT991748	94.1	PRV3
	S1_desconocido_MN106307	91.6	PRV1a			M2_IIa-PRV3_MT991749	94	PRV3
	S1_desconocido_MN106306	91.6	PRV1a			M2_IIa-PRV3_MT991750	94.1	PRV3
	S1_desconocido_MN106305	91.6	PRV1a			M2_IIb-PRV2_LC145613	88.3	PRV2
	S1_desconocido_MH347375	91.6	PRV1a			M2_Ia-PRV1_MT598068	97.9	PRV1
	S1_Ia-PRV1_HG329859	90.7	PRV1a			M2_Ia-PRV1_MT598072	97.9	PRV1
	S1_Ia-PRV1_HG329858	90.7	PRV1a			M2-36542-10	98.5	PRV1
	S1_Ia-PRV1_HG329851	90.7	PRV1a			M2-36539-5	98.6	PRV1
	S1_Ia-PRV1_HG329850	90.7	PRV1a			M2-36540-4	100	PRV1
	S1_Ia-PRV1_HG329849	90.7	PRV1a			M2_Ib-PRV1_MT598075	98.6	PRV1
	S1_Ia-PRV1_HG329848	90.7	PRV1a			M2_Ib-PRV1_MT598078	98.6	PRV1
	S1_Ia-PRV1_HG329843	90.7	PRV1a			M2_Ib-PRV1_MT598077	98.6	PRV1
	S1_Ia-PRV1_HG329842	90.7	PRV1a			M2_Ib-PRV1_MT598071	98.6	PRV1
	S1_Ia-PRV1_HG329854	90.7	PRV1a			M2_Ia-PRV1_MK675876	98.6	PRV1
	S1_Ia-PRV1_HG329852	90.1	PRV1a			M2_Ib-PRV1_MT598070	98.6	PRV1
	M-36543-2_PRV_S1	95.8	PRV1b			M2-36541-6	99.3	PRV1
	S1_Ib-PRV1_MK052929	95.2	PRV1b			M2-36543-2	99.3	PRV1
	M-36540-7_PRV_S1	96.4	PRV1b			M2-36543-10	99.3	PRV1
	M-36541-6_PRV_S1	97.2	PRV1b			M2-36540-7	99.3	PRV1
	S1_Ib-PRV1_MK052930	95.8	PRV1b			M2_Ib-PRV1_MT598076	99.3	PRV1
	S1_Ib-PRV1_MK052925	95.8	PRV1b			M2-36539-3	99.3	PRV1
	S1_Ib-PRV1_MK052926	96.4	PRV1b			M2_Ia-PRV1_MT598073	99.3	PRV1
	S1_Ib-PRV1_MK052931	95.8	PRV1b			M2_Ia-PRV1_MT598074	99.3	PRV1
	S1_Ib-PRV1_MW260151	96.4	PRV1b			M2_Ia-PRV1_MT598069	99.3	PRV1
	S1_Ib-PRV1_HG329857	96	PRV1b			M2_Ia-PRV1_MK675886	99.3	PRV1
	S1_Ib-PRV1_HG329856	96	PRV1b			M2_Ia-PRV1_MK675866	99.3	PRV1
	S1_Ib-PRV1_HG329855	96	PRV1b			M2_Ia-PRV1_MK675836	99.3	PRV1
	S1_Ib-PRV1_HG329853	96	PRV1b			M2_Ia-PRV1_MK675846	99.3	PRV1
	S1_Ib-PRV1_HG329847	96	PRV1b			M2_Ia-PRV1_MK675856	99.3	PRV1
	S1_Ib-PRV1_HG329846	96	PRV1b			M2_Ia-PRV1_MK675826	99.3	PRV1
	S1_Ib-PRV1_HG329845	96	PRV1b			M2-36542-9	99.3	PRV1
	S1_Ib-PRV1_HG329844	96	PRV1b			Outgruop-RRV_KC852156	15.6	Out
	M-36539-5_PRV_S1	96.4	PRV1b		M2-36541-6	M2_IIa-PRV3_MT991752	91.3	PRV3
	M-36540-4_PRV_S1	96.4	PRV1b			M2_IIa-PRV3_MT991736	90.9	PRV3
	M-36542-9_PRV_S1	96.4	PRV1b			M2_IIa-PRV3_MK286552	91.5	PRV3
	M-36541-9_PRV_S1	96.4	PRV1b			M2_IIa-PRV3_MW012870	91.8	PRV3
	M-36539-3_PRV_S1	96.4	PRV1b			M2_IIa-PRV3_MT991722	91.6	PRV3
	Outgruop-RRV_NC_023822	13.4	Out			M2_IIa-PRV3_MW012880	91.5	PRV3
	Outgroup-ARV_AF204950	10.7	Out			M2_IIa-PRV3_MT991733	91.2	PRV3
M-36543-2_PRV_S1	S1_IIb-PRV2_LC145616	68.8	PRV2			M2_IIa-PRV3_MT991751	90.5	PRV3
	S1_PRV3-a_MK052924	77.7	PRV3a			M2_IIa-PRV3_MG253811	92.1	PRV3
	S1_PRV3-a_MK052922	77.7	PRV3a			M2_IIa-PRV3_MT991748	91.9	PRV3
	S1_PRV3-a_MK052928	77.1	PRV3a			M2_IIa-PRV3_MT991749	91.8	PRV3
	S1_PRV3-a_MK052923	77.4	PRV3a			M2_IIa-PRV3_MT991750	91.9	PRV3
	S1_PRV3-a_MK052927	76.4	PRV3a			M2_IIb-PRV2_LC145613	86.6	PRV2
	S1_IIa-PRV3_MG253816	77.7	PRV3b			M2_Ia-PRV1_MT598068	96.6	PRV1
	S1_IIa-PRV3_MG983780	77.7	PRV3b			M2_Ia-PRV1_MT598072	98.2	PRV1
	S1_IIa-PRV3_KX844965	77.4	PRV3b			M2-36542-10	99.3	PRV1
	S1_IIa-PRV3_MG983782	77.1	PRV3b			M2-36539-5	99.3	PRV1
	S1_IIa-PRV3_MG983787	77.1	PRV3b			M2-36540-4	99.3	PRV1
	S1_IIa-PRV3_MG983786	77.4	PRV3b			M2_Ib-PRV1_MT598075	99.4	PRV1
	S1_IIa-PRV3_MG983785	77.4	PRV3b			M2_Ib-PRV1_MT598078	99.1	PRV1
	S1_IIa-PRV3_MG983784	77.4	PRV3b			M2_Ib-PRV1_MT598077	99.4	PRV1
	S1_IIa-PRV3_MG983783	77.4	PRV3b			M2_Ib-PRV1_MT598071	99.4	PRV1
	S1_IIa-PRV3_MG983781	77.4	PRV3b			M2_Ia-PRV1_MK675876	99.1	PRV1
	S1_IIa-PRV3_KX844964	77.1	PRV3b			M2_Ib-PRV1_MT598070	99.4	PRV1
	S1_IIa-PRV3_KX844960	77.7	PRV3b			M2-36541-6	100	PRV1
	S1_IIa-PRV3_KX844962	77.7	PRV3b			M2-36543-2	100	PRV1
	S1_IIa-PRV3_KX844961	77.7	PRV3b			M2-36543-10	100	PRV1
	S1_IIa-PRV3_KX844959	77.4	PRV3b			M2-36540-7	99.7	PRV1
	M-36543-10_PRV_S1	94.3	PRV1b			M2_Ib-PRV1_MT598076	99.4	PRV1
	M-36542-10_PRV_S1	95.8	PRV1b			M2-36539-3	98.9	PRV1
	S1_Ia-PRV1_MW279877	94.4	PRV1a			M2_Ia-PRV1_MT598073	99.1	PRV1
	S1_desconocido_MH347365	94.4	PRV1a			M2_Ia-PRV1_MT598074	99.1	PRV1
	S1_Ia-PRV1_MW279867	94.7	PRV1a			M2_Ia-PRV1_MT598069	98.8	PRV1
	S1_Ia-PRV1_MW279857	95	PRV1a			M2_Ia-PRV1_MK675886	99.4	PRV1
	S1_desconocido_MN106307	95	PRV1a			M2_Ia-PRV1_MK675866	99.4	PRV1
	S1_desconocido_MN106306	95	PRV1a			M2_Ia-PRV1_MK675836	99.7	PRV1
	S1_desconocido_MN106305	95	PRV1a			M2_Ia-PRV1_MK675846	99.7	PRV1
	S1_desconocido_MH347375	95	PRV1a			M2_Ia-PRV1_MK675856	99.7	PRV1
	S1_Ia-PRV1_HG329859	94.3	PRV1a			M2_Ia-PRV1_MK675826	99.7	PRV1
	S1_Ia-PRV1_HG329858	94.3	PRV1a			M2-36542-9	100	PRV1
	S1_Ia-PRV1_HG329851	94.3	PRV1a			Outgruop-RRV_KC852156	17.4	Out
	S1_Ia-PRV1_HG329850	94.3	PRV1a		M2-36543-2	M2_IIa-PRV3_MT991752	91.3	PRV3
	S1_Ia-PRV1_HG329849	94.3	PRV1a			M2_IIa-PRV3_MT991736	90.9	PRV3
	S1_Ia-PRV1_HG329848	94.3	PRV1a			M2_IIa-PRV3_MK286552	91.5	PRV3
	S1_Ia-PRV1_HG329843	94.3	PRV1a			M2_IIa-PRV3_MW012870	91.8	PRV3
	S1_Ia-PRV1_HG329842	94.3	PRV1a			M2_IIa-PRV3_MT991722	91.6	PRV3
	S1_Ia-PRV1_HG329854	94.2	PRV1a			M2_IIa-PRV3_MW012880	91.5	PRV3
	S1_Ia-PRV1_HG329852	93.9	PRV1a			M2_IIa-PRV3_MT991733	91.2	PRV3
	M-36543-2_PRV_S1	100	PRV1b			M2_IIa-PRV3_MT991751	90.5	PRV3
	S1_Ib-PRV1_MK052929	96.9	PRV1b			M2_IIa-PRV3_MG253811	92.1	PRV3
	M-36540-7_PRV_S1	97.1	PRV1b			M2_IIa-PRV3_MT991748	91.9	PRV3
	M-36541-6_PRV_S1	98.6	PRV1b			M2_IIa-PRV3_MT991749	91.8	PRV3
	S1_Ib-PRV1_MK052930	97.2	PRV1b			M2_IIa-PRV3_MT991750	91.9	PRV3
	S1_Ib-PRV1_MK052925	97.5	PRV1b			M2_IIb-PRV2_LC145613	86.6	PRV2
	S1_Ib-PRV1_MK052926	97.5	PRV1b			M2_Ia-PRV1_MT598068	96.6	PRV1
	S1_Ib-PRV1_MK052931	96.9	PRV1b			M2_Ia-PRV1_MT598072	98.2	PRV1
	S1_Ib-PRV1_MW260151	97.8	PRV1b			M2-36542-10	99.3	PRV1
	S1_Ib-PRV1_HG329857	97.5	PRV1b			M2-36539-5	99.3	PRV1
	S1_Ib-PRV1_HG329856	97.5	PRV1b			M2-36540-4	99.3	PRV1
	S1_Ib-PRV1_HG329855	97.5	PRV1b			M2_Ib-PRV1_MT598075	99.4	PRV1
	S1_Ib-PRV1_HG329853	97.5	PRV1b			M2_Ib-PRV1_MT598078	99.1	PRV1
	S1_Ib-PRV1_HG329847	97.5	PRV1b			M2_Ib-PRV1_MT598077	99.4	PRV1
	S1_Ib-PRV1_HG329846	97.5	PRV1b			M2_Ib-PRV1_MT598071	99.4	PRV1
	S1_Ib-PRV1_HG329845	97.5	PRV1b			M2_Ia-PRV1_MK675876	99.1	PRV1
	S1_Ib-PRV1_HG329844	97.5	PRV1b			M2_Ib-PRV1_MT598070	99.4	PRV1
	M-36539-5_PRV_S1	96.9	PRV1b			M2-36541-6	100	PRV1
	M-36540-4_PRV_S1	97.8	PRV1b			M2-36543-2	100	PRV1
	M-36542-9_PRV_S1	97.8	PRV1b			M2-36543-10	100	PRV1
	M-36541-9_PRV_S1	97.2	PRV1b			M2-36540-7	99.7	PRV1
	M-36539-3_PRV_S1	97.5	PRV1b			M2_Ib-PRV1_MT598076	99.4	PRV1
	Outgruop-RRV_NC_023822	13.2	Out			M2-36539-3	98.9	PRV1
	Outgroup-ARV_AF204950	10.5	Out			M2_Ia-PRV1_MT598073	99.1	PRV1
M-36540-7_PRV_S1	S1_IIb-PRV2_LC145616	74.5	PRV2			M2_Ia-PRV1_MT598074	99.1	PRV1
	S1_PRV3-a_MK052924	82.2	PRV3a			M2_Ia-PRV1_MT598069	98.8	PRV1
	S1_PRV3-a_MK052922	82.2	PRV3a			M2_Ia-PRV1_MK675886	99.4	PRV1
	S1_PRV3-a_MK052928	81.4	PRV3a			M2_Ia-PRV1_MK675866	99.4	PRV1
	S1_PRV3-a_MK052923	82.2	PRV3a			M2_Ia-PRV1_MK675836	99.7	PRV1
	S1_PRV3-a_MK052927	80.6	PRV3a			M2_Ia-PRV1_MK675846	99.7	PRV1
	S1_IIa-PRV3_MG253816	81.4	PRV3b			M2_Ia-PRV1_MK675856	99.7	PRV1
	S1_IIa-PRV3_MG983780	81.4	PRV3b			M2_Ia-PRV1_MK675826	99.7	PRV1
	S1_IIa-PRV3_KX844965	81.4	PRV3b			M2-36542-9	100	PRV1
	S1_IIa-PRV3_MG983782	81.4	PRV3b			Outgruop-RRV_KC852156	17.4	Out
	S1_IIa-PRV3_MG983787	81.4	PRV3b		M2-36543-10	M2_IIa-PRV3_MT991752	91.3	PRV3
	S1_IIa-PRV3_MG983786	81.4	PRV3b			M2_IIa-PRV3_MT991736	90.9	PRV3
	S1_IIa-PRV3_MG983785	81.4	PRV3b			M2_IIa-PRV3_MK286552	91.5	PRV3
	S1_IIa-PRV3_MG983784	81.4	PRV3b			M2_IIa-PRV3_MW012870	91.8	PRV3
	S1_IIa-PRV3_MG983783	81.4	PRV3b			M2_IIa-PRV3_MT991722	91.6	PRV3
	S1_IIa-PRV3_MG983781	81.4	PRV3b			M2_IIa-PRV3_MW012880	91.5	PRV3
	S1_IIa-PRV3_KX844964	80.6	PRV3b			M2_IIa-PRV3_MT991733	91.2	PRV3
	S1_IIa-PRV3_KX844960	81.4	PRV3b			M2_IIa-PRV3_MT991751	90.5	PRV3
	S1_IIa-PRV3_KX844962	81.4	PRV3b			M2_IIa-PRV3_MG253811	92.1	PRV3
	S1_IIa-PRV3_KX844961	81.4	PRV3b			M2_IIa-PRV3_MT991748	91.9	PRV3
	S1_IIa-PRV3_KX844959	81.4	PRV3b			M2_IIa-PRV3_MT991749	91.8	PRV3
	M-36543-10_PRV_S1	96.3	PRV1b			M2_IIa-PRV3_MT991750	91.9	PRV3
	M-36542-10_PRV_S1	96.4	PRV1b			M2_IIb-PRV2_LC145613	86.6	PRV2
	S1_Ia-PRV1_MW279877	94.9	PRV1a			M2_Ia-PRV1_MT598068	96.6	PRV1
	S1_desconocido_MH347365	94.9	PRV1a			M2_Ia-PRV1_MT598072	98.2	PRV1
	S1_Ia-PRV1_MW279867	94.2	PRV1a			M2-36542-10	99.3	PRV1
	S1_Ia-PRV1_MW279857	94.9	PRV1a			M2-36539-5	99.3	PRV1
	S1_desconocido_MN106307	94.9	PRV1a			M2-36540-4	99.3	PRV1
	S1_desconocido_MN106306	94.9	PRV1a			M2_Ib-PRV1_MT598075	99.4	PRV1
	S1_desconocido_MN106305	94.9	PRV1a			M2_Ib-PRV1_MT598078	99.1	PRV1
	S1_desconocido_MH347375	94.9	PRV1a			M2_Ib-PRV1_MT598077	99.4	PRV1
	S1_Ia-PRV1_HG329859	94.3	PRV1a			M2_Ib-PRV1_MT598071	99.4	PRV1
	S1_Ia-PRV1_HG329858	94.3	PRV1a			M2_Ia-PRV1_MK675876	99.1	PRV1
	S1_Ia-PRV1_HG329851	94.3	PRV1a			M2_Ib-PRV1_MT598070	99.4	PRV1
	S1_Ia-PRV1_HG329850	94.3	PRV1a			M2-36541-6	100	PRV1
	S1_Ia-PRV1_HG329849	94.3	PRV1a			M2-36543-2	100	PRV1
	S1_Ia-PRV1_HG329848	94.3	PRV1a			M2-36543-10	100	PRV1
	S1_Ia-PRV1_HG329843	94.3	PRV1a			M2-36540-7	99.7	PRV1
	S1_Ia-PRV1_HG329842	94.3	PRV1a			M2_Ib-PRV1_MT598076	99.4	PRV1
	S1_Ia-PRV1_HG329854	94.2	PRV1a			M2-36539-3	98.9	PRV1
	S1_Ia-PRV1_HG329852	93.4	PRV1a			M2_Ia-PRV1_MT598073	99.1	PRV1
	M-36543-2_PRV_S1	97.1	PRV1b			M2_Ia-PRV1_MT598074	99.1	PRV1
	S1_Ib-PRV1_MK052929	97.1	PRV1b			M2_Ia-PRV1_MT598069	98.8	PRV1
	M-36540-7_PRV_S1	100	PRV1b			M2_Ia-PRV1_MK675886	99.4	PRV1
	M-36541-6_PRV_S1	97.8	PRV1b			M2_Ia-PRV1_MK675866	99.4	PRV1
	S1_Ib-PRV1_MK052930	97.8	PRV1b			M2_Ia-PRV1_MK675836	99.7	PRV1
	S1_Ib-PRV1_MK052925	97.8	PRV1b			M2_Ia-PRV1_MK675846	99.7	PRV1
	S1_Ib-PRV1_MK052926	98.5	PRV1b			M2_Ia-PRV1_MK675856	99.7	PRV1
	S1_Ib-PRV1_MK052931	97.8	PRV1b			M2_Ia-PRV1_MK675826	99.7	PRV1
	S1_Ib-PRV1_MW260151	98.5	PRV1b			M2-36542-9	100	PRV1
	S1_Ib-PRV1_HG329857	98.4	PRV1b			Outgruop-RRV_KC852156	17.4	Out
	S1_Ib-PRV1_HG329856	98.4	PRV1b		M2-36540-7	M2_IIa-PRV3_MT991752	90.9	PRV3
	S1_Ib-PRV1_HG329855	98.4	PRV1b			M2_IIa-PRV3_MT991736	90.6	PRV3
	S1_Ib-PRV1_HG329853	98.4	PRV1b			M2_IIa-PRV3_MK286552	91.2	PRV3
	S1_Ib-PRV1_HG329847	98.4	PRV1b			M2_IIa-PRV3_MW012870	91.5	PRV3
	S1_Ib-PRV1_HG329846	98.4	PRV1b			M2_IIa-PRV3_MT991722	91.2	PRV3
	S1_Ib-PRV1_HG329845	98.4	PRV1b			M2_IIa-PRV3_MW012880	91.2	PRV3
	S1_Ib-PRV1_HG329844	98.4	PRV1b			M2_IIa-PRV3_MT991733	90.9	PRV3
	M-36539-5_PRV_S1	98.5	PRV1b			M2_IIa-PRV3_MT991751	90.2	PRV3
	M-36540-4_PRV_S1	98.5	PRV1b			M2_IIa-PRV3_MG253811	91.8	PRV3
	M-36542-9_PRV_S1	98.5	PRV1b			M2_IIa-PRV3_MT991748	91.6	PRV3
	M-36541-9_PRV_S1	98.5	PRV1b			M2_IIa-PRV3_MT991749	91.5	PRV3
	M-36539-3_PRV_S1	98.5	PRV1b			M2_IIa-PRV3_MT991750	91.6	PRV3
	Outgruop-RRV_NC_023822	14.7	Out			M2_IIb-PRV2_LC145613	86.3	PRV2
	Outgroup-ARV_AF204950	10.6	Out			M2_Ia-PRV1_MT598068	96.3	PRV1
M-36541-6_PRV_S1	S1_IIb-PRV2_LC145616	75	PRV2			M2_Ia-PRV1_MT598072	97.9	PRV1
	S1_PRV3-a_MK052924	81.6	PRV3a			M2-36542-10	99.3	PRV1
	S1_PRV3-a_MK052922	81.6	PRV3a			M2-36539-5	99.3	PRV1
	S1_PRV3-a_MK052928	80.9	PRV3a			M2-36540-4	99.3	PRV1
	S1_PRV3-a_MK052923	81.6	PRV3a			M2_Ib-PRV1_MT598075	99.1	PRV1
	S1_PRV3-a_MK052927	80.1	PRV3a			M2_Ib-PRV1_MT598078	98.8	PRV1
	S1_IIa-PRV3_MG253816	80.9	PRV3b			M2_Ib-PRV1_MT598077	99.1	PRV1
	S1_IIa-PRV3_MG983780	80.9	PRV3b			M2_Ib-PRV1_MT598071	99.1	PRV1
	S1_IIa-PRV3_KX844965	80.9	PRV3b			M2_Ia-PRV1_MK675876	98.8	PRV1
	S1_IIa-PRV3_MG983782	80.9	PRV3b			M2_Ib-PRV1_MT598070	99.1	PRV1
	S1_IIa-PRV3_MG983787	80.9	PRV3b			M2-36541-6	99.7	PRV1
	S1_IIa-PRV3_MG983786	80.9	PRV3b			M2-36543-2	99.7	PRV1
	S1_IIa-PRV3_MG983785	80.9	PRV3b			M2-36543-10	99.7	PRV1
	S1_IIa-PRV3_MG983784	80.9	PRV3b			M2-36540-7	100	PRV1
	S1_IIa-PRV3_MG983783	80.9	PRV3b			M2_Ib-PRV1_MT598076	99.1	PRV1
	S1_IIa-PRV3_MG983781	80.9	PRV3b			M2-36539-3	98.5	PRV1
	S1_IIa-PRV3_KX844964	80.1	PRV3b			M2_Ia-PRV1_MT598073	98.8	PRV1
	S1_IIa-PRV3_KX844960	80.9	PRV3b			M2_Ia-PRV1_MT598074	98.8	PRV1
	S1_IIa-PRV3_KX844962	80.9	PRV3b			M2_Ia-PRV1_MT598069	98.5	PRV1
	S1_IIa-PRV3_KX844961	80.9	PRV3b			M2_Ia-PRV1_MK675886	99.1	PRV1
	S1_IIa-PRV3_KX844959	80.9	PRV3b			M2_Ia-PRV1_MK675866	99.1	PRV1
	M-36543-10_PRV_S1	95.1	PRV1b			M2_Ia-PRV1_MK675836	99.4	PRV1
	M-36542-10_PRV_S1	97.2	PRV1b			M2_Ia-PRV1_MK675846	99.4	PRV1
	S1_Ia-PRV1_MW279877	94.4	PRV1a			M2_Ia-PRV1_MK675856	99.4	PRV1
	S1_desconocido_MH347365	94.4	PRV1a			M2_Ia-PRV1_MK675826	99.4	PRV1
	S1_Ia-PRV1_MW279867	93.8	PRV1a			M2-36542-9	100	PRV1
	S1_Ia-PRV1_MW279857	94.4	PRV1a			Outgruop-RRV_KC852156	17.4	Out
	S1_desconocido_MN106307	94.4	PRV1a		M2-36539-3	M2_IIa-PRV3_MT991752	92	PRV3
	S1_desconocido_MN106306	94.4	PRV1a			M2_IIa-PRV3_MT991736	91.5	PRV3
	S1_desconocido_MN106305	94.4	PRV1a			M2_IIa-PRV3_MK286552	92.2	PRV3
	S1_desconocido_MH347375	94.4	PRV1a			M2_IIa-PRV3_MW012870	92.6	PRV3
	S1_Ia-PRV1_HG329859	93.8	PRV1a			M2_IIa-PRV3_MT991722	92.3	PRV3
	S1_Ia-PRV1_HG329858	93.8	PRV1a			M2_IIa-PRV3_MW012880	92.2	PRV3
	S1_Ia-PRV1_HG329851	93.8	PRV1a			M2_IIa-PRV3_MT991733	91.9	PRV3
	S1_Ia-PRV1_HG329850	93.8	PRV1a			M2_IIa-PRV3_MT991751	92.2	PRV3
	S1_Ia-PRV1_HG329849	93.8	PRV1a			M2_IIa-PRV3_MG253811	92.9	PRV3
	S1_Ia-PRV1_HG329848	93.8	PRV1a			M2_IIa-PRV3_MT991748	92.7	PRV3
	S1_Ia-PRV1_HG329843	93.8	PRV1a			M2_IIa-PRV3_MT991749	92.6	PRV3
	S1_Ia-PRV1_HG329842	93.8	PRV1a			M2_IIa-PRV3_MT991750	92.7	PRV3
	S1_Ia-PRV1_HG329854	93.8	PRV1a			M2_IIb-PRV2_LC145613	87.4	PRV2
	S1_Ia-PRV1_HG329852	93	PRV1a			M2_Ia-PRV1_MT598068	95.5	PRV1
	M-36543-2_PRV_S1	98.6	PRV1b			M2_Ia-PRV1_MT598072	97	PRV1
	S1_Ib-PRV1_MK052929	96.5	PRV1b			M2-36542-10	99.3	PRV1
	M-36540-7_PRV_S1	97.8	PRV1b			M2-36539-5	99.3	PRV1
	M-36541-6_PRV_S1	100	PRV1b			M2-36540-4	99.3	PRV1
	S1_Ib-PRV1_MK052930	97.2	PRV1b			M2_Ib-PRV1_MT598075	98.1	PRV1
	S1_Ib-PRV1_MK052925	97.2	PRV1b			M2_Ib-PRV1_MT598078	97.8	PRV1
	S1_Ib-PRV1_MK052926	97.9	PRV1b			M2_Ib-PRV1_MT598077	98.1	PRV1
	S1_Ib-PRV1_MK052931	97.2	PRV1b			M2_Ib-PRV1_MT598071	98.1	PRV1
	S1_Ib-PRV1_MW260151	97.9	PRV1b			M2_Ia-PRV1_MK675876	97.8	PRV1
	S1_Ib-PRV1_HG329857	97.7	PRV1b			M2_Ib-PRV1_MT598070	98.1	PRV1
	S1_Ib-PRV1_HG329856	97.7	PRV1b			M2-36541-6	98.9	PRV1
	S1_Ib-PRV1_HG329855	97.7	PRV1b			M2-36543-2	98.9	PRV1
	S1_Ib-PRV1_HG329853	97.7	PRV1b			M2-36543-10	98.9	PRV1
	S1_Ib-PRV1_HG329847	97.7	PRV1b			M2-36540-7	98.5	PRV1
	S1_Ib-PRV1_HG329846	97.7	PRV1b			M2_Ib-PRV1_MT598076	98.5	PRV1
	S1_Ib-PRV1_HG329845	97.7	PRV1b			M2-36539-3	100	PRV1
	S1_Ib-PRV1_HG329844	97.7	PRV1b			M2_Ia-PRV1_MT598073	98.1	PRV1
	M-36539-5_PRV_S1	97.9	PRV1b			M2_Ia-PRV1_MT598074	98.1	PRV1
	M-36540-4_PRV_S1	97.9	PRV1b			M2_Ia-PRV1_MT598069	98.1	PRV1
	M-36542-9_PRV_S1	97.9	PRV1b			M2_Ia-PRV1_MK675886	98.1	PRV1
	M-36541-9_PRV_S1	97.9	PRV1b			M2_Ia-PRV1_MK675866	98.1	PRV1
	M-36539-3_PRV_S1	97.9	PRV1b			M2_Ia-PRV1_MK675836	98.5	PRV1
	Outgruop-RRV_NC_023822	14.1	Out			M2_Ia-PRV1_MK675846	98.5	PRV1
	Outgroup-ARV_AF204950	10.8	Out			M2_Ia-PRV1_MK675856	98.5	PRV1
M-36539-5_PRV_S1	S1_IIb-PRV2_LC145616	67.8	PRV2			M2_Ia-PRV1_MK675826	98.5	PRV1
	S1_PRV3-a_MK052924	77.4	PRV3a			M2-36542-9	100	PRV1
	S1_PRV3-a_MK052922	77.4	PRV3a			Outgruop-RRV_KC852156	15.3	Out
	S1_PRV3-a_MK052928	76.7	PRV3a		M2-36542-9	M2_IIa-PRV3_MT991752	94	PRV3
	S1_PRV3-a_MK052923	77.1	PRV3a			M2_IIa-PRV3_MT991736	93.7	PRV3
	S1_PRV3-a_MK052927	76	PRV3a			M2_IIa-PRV3_MK286552	94.1	PRV3
	S1_IIa-PRV3_MG253816	77.4	PRV3b			M2_IIa-PRV3_MW012870	94.7	PRV3
	S1_IIa-PRV3_MG983780	77.4	PRV3b			M2_IIa-PRV3_MT991722	94.4	PRV3
	S1_IIa-PRV3_KX844965	77.1	PRV3b			M2_IIa-PRV3_MW012880	94.7	PRV3
	S1_IIa-PRV3_MG983782	76.7	PRV3b			M2_IIa-PRV3_MT991733	94.4	PRV3
	S1_IIa-PRV3_MG983787	76.7	PRV3b			M2_IIa-PRV3_MT991751	94.5	PRV3
	S1_IIa-PRV3_MG983786	77.1	PRV3b			M2_IIa-PRV3_MG253811	95.4	PRV3
	S1_IIa-PRV3_MG983785	77.1	PRV3b			M2_IIa-PRV3_MT991748	95.1	PRV3
	S1_IIa-PRV3_MG983784	77.1	PRV3b			M2_IIa-PRV3_MT991749	95	PRV3
	S1_IIa-PRV3_MG983783	77.1	PRV3b			M2_IIa-PRV3_MT991750	95.1	PRV3
	S1_IIa-PRV3_MG983781	77.1	PRV3b			M2_IIb-PRV2_LC145613	89.5	PRV2
	S1_IIa-PRV3_KX844964	76.7	PRV3b			M2_Ia-PRV1_MT598068	98.7	PRV1
	S1_IIa-PRV3_KX844960	77.4	PRV3b			M2_Ia-PRV1_MT598072	98.7	PRV1
	S1_IIa-PRV3_KX844962	77.4	PRV3b			M2-36542-10	99.3	PRV1
	S1_IIa-PRV3_KX844961	77.4	PRV3b			M2-36539-5	99.3	PRV1
	S1_IIa-PRV3_KX844959	77.1	PRV3b			M2-36540-4	99.3	PRV1
	M-36543-10_PRV_S1	95.3	PRV1b			M2_Ib-PRV1_MT598075	99.3	PRV1
	M-36542-10_PRV_S1	96.4	PRV1b			M2_Ib-PRV1_MT598078	99.3	PRV1
	S1_Ia-PRV1_MW279877	95.3	PRV1a			M2_Ib-PRV1_MT598077	99.3	PRV1
	S1_desconocido_MH347365	95.3	PRV1a			M2_Ib-PRV1_MT598071	99.3	PRV1
	S1_Ia-PRV1_MW279867	95.6	PRV1a			M2_Ia-PRV1_MK675876	99.3	PRV1
	S1_Ia-PRV1_MW279857	95.9	PRV1a			M2_Ib-PRV1_MT598070	99.3	PRV1
	S1_desconocido_MN106307	95.9	PRV1a			M2-36541-6	100	PRV1
	S1_desconocido_MN106306	95.9	PRV1a			M2-36543-2	100	PRV1
	S1_desconocido_MN106305	95.9	PRV1a			M2-36543-10	100	PRV1
	S1_desconocido_MH347375	95.9	PRV1a			M2-36540-7	100	PRV1
	S1_Ia-PRV1_HG329859	95.3	PRV1a			M2_Ib-PRV1_MT598076	100	PRV1
	S1_Ia-PRV1_HG329858	95.3	PRV1a			M2-36539-3	100	PRV1
	S1_Ia-PRV1_HG329851	95.3	PRV1a			M2_Ia-PRV1_MT598073	100	PRV1
	S1_Ia-PRV1_HG329850	95.3	PRV1a			M2_Ia-PRV1_MT598074	100	PRV1
	S1_Ia-PRV1_HG329849	95.3	PRV1a			M2_Ia-PRV1_MT598069	100	PRV1
	S1_Ia-PRV1_HG329848	95.3	PRV1a			M2_Ia-PRV1_MK675886	100	PRV1
	S1_Ia-PRV1_HG329843	95.3	PRV1a			M2_Ia-PRV1_MK675866	100	PRV1
	S1_Ia-PRV1_HG329842	95.3	PRV1a			M2_Ia-PRV1_MK675836	100	PRV1
	S1_Ia-PRV1_HG329854	95.3	PRV1a			M2_Ia-PRV1_MK675846	100	PRV1
	S1_Ia-PRV1_HG329852	95	PRV1a			M2_Ia-PRV1_MK675856	100	PRV1
	M-36543-2_PRV_S1	96.9	PRV1b			M2_Ia-PRV1_MK675826	100	PRV1
	S1_Ib-PRV1_MK052929	98.1	PRV1b			M2-36542-9	100	PRV1
	M-36540-7_PRV_S1	98.5	PRV1b			Outgruop-RRV_KC852156	17.2	Out
	M-36541-6_PRV_S1	97.9	PRV1b
	S1_Ib-PRV1_MK052930	98.4	PRV1b
	S1_Ib-PRV1_MK052925	98.8	PRV1b
	S1_Ib-PRV1_MK052926	98.8	PRV1b
	S1_Ib-PRV1_MK052931	98.1	PRV1b
	S1_Ib-PRV1_MW260151	99.1	PRV1b
	S1_Ib-PRV1_HG329857	98.9	PRV1b
	S1_Ib-PRV1_HG329856	98.9	PRV1b
	S1_Ib-PRV1_HG329855	98.9	PRV1b
	S1_Ib-PRV1_HG329853	98.9	PRV1b
	S1_Ib-PRV1_HG329847	98.9	PRV1b
	S1_Ib-PRV1_HG329846	98.9	PRV1b
	S1_Ib-PRV1_HG329845	98.9	PRV1b
	S1_Ib-PRV1_HG329844	98.9	PRV1b
	M-36539-5_PRV_S1	100	PRV1b
	M-36540-4_PRV_S1	99.1	PRV1b
	M-36542-9_PRV_S1	99.1	PRV1b
	M-36541-9_PRV_S1	100	PRV1b
	M-36539-3_PRV_S1	98.8	PRV1b
	Outgruop-RRV_NC_023822	12.8	Out
	Outgroup-ARV_AF204950	10.5	Out
M-36540-4_PRV_S1	S1_IIb-PRV2_LC145616	68.8	PRV2
	S1_PRV3-a_MK052924	78.4	PRV3a
	S1_PRV3-a_MK052922	78.4	PRV3a
	S1_PRV3-a_MK052928	77.7	PRV3a
	S1_PRV3-a_MK052923	78.1	PRV3a
	S1_PRV3-a_MK052927	77.1	PRV3a
	S1_IIa-PRV3_MG253816	78.4	PRV3b
	S1_IIa-PRV3_MG983780	78.4	PRV3b
	S1_IIa-PRV3_KX844965	78.1	PRV3b
	S1_IIa-PRV3_MG983782	77.7	PRV3b
	S1_IIa-PRV3_MG983787	77.7	PRV3b
	S1_IIa-PRV3_MG983786	78.1	PRV3b
	S1_IIa-PRV3_MG983785	78.1	PRV3b
	S1_IIa-PRV3_MG983784	78.1	PRV3b
	S1_IIa-PRV3_MG983783	78.1	PRV3b
	S1_IIa-PRV3_MG983781	78.1	PRV3b
	S1_IIa-PRV3_KX844964	77.7	PRV3b
	S1_IIa-PRV3_KX844960	78.4	PRV3b
	S1_IIa-PRV3_KX844962	78.4	PRV3b
	S1_IIa-PRV3_KX844961	78.4	PRV3b
	S1_IIa-PRV3_KX844959	78.1	PRV3b
	M-36543-10_PRV_S1	96.2	PRV1b
	M-36542-10_PRV_S1	96.4	PRV1b
	S1_Ia-PRV1_MW279877	96.2	PRV1a
	S1_desconocido_MH347365	96.2	PRV1a
	S1_Ia-PRV1_MW279867	96.6	PRV1a
	S1_Ia-PRV1_MW279857	96.9	PRV1a
	S1_desconocido_MN106307	96.9	PRV1a
	S1_desconocido_MN106306	96.9	PRV1a
	S1_desconocido_MN106305	96.9	PRV1a
	S1_desconocido_MH347375	96.9	PRV1a
	S1_Ia-PRV1_HG329859	96.4	PRV1a
	S1_Ia-PRV1_HG329858	96.4	PRV1a
	S1_Ia-PRV1_HG329851	96.4	PRV1a
	S1_Ia-PRV1_HG329850	96.4	PRV1a
	S1_Ia-PRV1_HG329849	96.4	PRV1a
	S1_Ia-PRV1_HG329848	96.4	PRV1a
	S1_Ia-PRV1_HG329843	96.4	PRV1a
	S1_Ia-PRV1_HG329842	96.4	PRV1a
	S1_Ia-PRV1_HG329854	96.4	PRV1a
	S1_Ia-PRV1_HG329852	96.1	PRV1a
	M-36543-2_PRV_S1	97.8	PRV1b
	S1_Ib-PRV1_MK052929	99.1	PRV1b
	M-36540-7_PRV_S1	98.5	PRV1b
	M-36541-6_PRV_S1	97.9	PRV1b
	S1_Ib-PRV1_MK052930	99.4	PRV1b
	S1_Ib-PRV1_MK052925	99.7	PRV1b
	S1_Ib-PRV1_MK052926	99.7	PRV1b
	S1_Ib-PRV1_MK052931	99.1	PRV1b
	S1_Ib-PRV1_MW260151	100	PRV1b
	S1_Ib-PRV1_HG329857	100	PRV1b
	S1_Ib-PRV1_HG329856	100	PRV1b
	S1_Ib-PRV1_HG329855	100	PRV1b
	S1_Ib-PRV1_HG329853	100	PRV1b
	S1_Ib-PRV1_HG329847	100	PRV1b
	S1_Ib-PRV1_HG329846	100	PRV1b
	S1_Ib-PRV1_HG329845	100	PRV1b
	S1_Ib-PRV1_HG329844	100	PRV1b
	M-36539-5_PRV_S1	99.1	PRV1b
	M-36540-4_PRV_S1	100	PRV1b
	M-36542-9_PRV_S1	100	PRV1b
	M-36541-9_PRV_S1	100	PRV1b
	M-36539-3_PRV_S1	99.7	PRV1b
	Outgruop-RRV_NC_023822	12.8	Out
	Outgroup-ARV_AF204950	10.5	Out
M-36542-9_PRV_S1	S1_IIb-PRV2_LC145616	68.8	PRV2
	S1_PRV3-a_MK052924	78.4	PRV3a
	S1_PRV3-a_MK052922	78.4	PRV3a
	S1_PRV3-a_MK052928	77.7	PRV3a
	S1_PRV3-a_MK052923	78.1	PRV3a
	S1_PRV3-a_MK052927	77.1	PRV3a
	S1_IIa-PRV3_MG253816	78.4	PRV3b
	S1_IIa-PRV3_MG983780	78.4	PRV3b
	S1_IIa-PRV3_KX844965	78.1	PRV3b
	S1_IIa-PRV3_MG983782	77.7	PRV3b
	S1_IIa-PRV3_MG983787	77.7	PRV3b
	S1_IIa-PRV3_MG983786	78.1	PRV3b
	S1_IIa-PRV3_MG983785	78.1	PRV3b
	S1_IIa-PRV3_MG983784	78.1	PRV3b
	S1_IIa-PRV3_MG983783	78.1	PRV3b
	S1_IIa-PRV3_MG983781	78.1	PRV3b
	S1_IIa-PRV3_KX844964	77.7	PRV3b
	S1_IIa-PRV3_KX844960	78.4	PRV3b
	S1_IIa-PRV3_KX844962	78.4	PRV3b
	S1_IIa-PRV3_KX844961	78.4	PRV3b
	S1_IIa-PRV3_KX844959	78.1	PRV3b
	M-36543-10_PRV_S1	96.2	PRV1b
	M-36542-10_PRV_S1	96.4	PRV1b
	S1_Ia-PRV1_MW279877	96.2	PRV1a
	S1_desconocido_MH347365	96.2	PRV1a
	S1_Ia-PRV1_MW279867	96.6	PRV1a
	S1_Ia-PRV1_MW279857	96.9	PRV1a
	S1_desconocido_MN106307	96.9	PRV1a
	S1_desconocido_MN106306	96.9	PRV1a
	S1_desconocido_MN106305	96.9	PRV1a
	S1_desconocido_MH347375	96.9	PRV1a
	S1_Ia-PRV1_HG329859	96.4	PRV1a
	S1_Ia-PRV1_HG329858	96.4	PRV1a
	S1_Ia-PRV1_HG329851	96.4	PRV1a
	S1_Ia-PRV1_HG329850	96.4	PRV1a
	S1_Ia-PRV1_HG329849	96.4	PRV1a
	S1_Ia-PRV1_HG329848	96.4	PRV1a
	S1_Ia-PRV1_HG329843	96.4	PRV1a
	S1_Ia-PRV1_HG329842	96.4	PRV1a
	S1_Ia-PRV1_HG329854	96.4	PRV1a
	S1_Ia-PRV1_HG329852	96.1	PRV1a
	M-36543-2_PRV_S1	97.8	PRV1b
	S1_Ib-PRV1_MK052929	99.1	PRV1b
	M-36540-7_PRV_S1	98.5	PRV1b
	M-36541-6_PRV_S1	97.9	PRV1b
	S1_Ib-PRV1_MK052930	99.4	PRV1b
	S1_Ib-PRV1_MK052925	99.7	PRV1b
	S1_Ib-PRV1_MK052926	99.7	PRV1b
	S1_Ib-PRV1_MK052931	99.1	PRV1b
	S1_Ib-PRV1_MW260151	100	PRV1b
	S1_Ib-PRV1_HG329857	100	PRV1b
	S1_Ib-PRV1_HG329856	100	PRV1b
	S1_Ib-PRV1_HG329855	100	PRV1b
	S1_Ib-PRV1_HG329853	100	PRV1b
	S1_Ib-PRV1_HG329847	100	PRV1b
	S1_Ib-PRV1_HG329846	100	PRV1b
	S1_Ib-PRV1_HG329845	100	PRV1b
	S1_Ib-PRV1_HG329844	100	PRV1b
	M-36539-5_PRV_S1	99.1	PRV1b
	M-36540-4_PRV_S1	100	PRV1b
	M-36542-9_PRV_S1	100	PRV1b
	M-36541-9_PRV_S1	100	PRV1b
	M-36539-3_PRV_S1	99.7	PRV1b
	Outgruop-RRV_NC_023822	12.8	Out
	Outgroup-ARV_AF204950	10.5	Out
M-36541-9_PRV_S1	S1_IIb-PRV2_LC145616	69.7	PRV2
	S1_PRV3-a_MK052924	80.6	PRV3a
	S1_PRV3-a_MK052922	80.6	PRV3a
	S1_PRV3-a_MK052928	80	PRV3a
	S1_PRV3-a_MK052923	80.6	PRV3a
	S1_PRV3-a_MK052927	79.4	PRV3a
	S1_IIa-PRV3_MG253816	81.2	PRV3b
	S1_IIa-PRV3_MG983780	81.2	PRV3b
	S1_IIa-PRV3_KX844965	80.6	PRV3b
	S1_IIa-PRV3_MG983782	80.6	PRV3b
	S1_IIa-PRV3_MG983787	80.6	PRV3b
	S1_IIa-PRV3_MG983786	80.6	PRV3b
	S1_IIa-PRV3_MG983785	80.6	PRV3b
	S1_IIa-PRV3_MG983784	80.6	PRV3b
	S1_IIa-PRV3_MG983783	80.6	PRV3b
	S1_IIa-PRV3_MG983781	80.6	PRV3b
	S1_IIa-PRV3_KX844964	80.6	PRV3b
	S1_IIa-PRV3_KX844960	81.2	PRV3b
	S1_IIa-PRV3_KX844962	81.2	PRV3b
	S1_IIa-PRV3_KX844961	81.2	PRV3b
	S1_IIa-PRV3_KX844959	81.2	PRV3b
	M-36543-10_PRV_S1	93.2	PRV1b
	M-36542-10_PRV_S1	96.4	PRV1b
	S1_Ia-PRV1_MW279877	94.9	PRV1a
	S1_desconocido_MH347365	94.9	PRV1a
	S1_Ia-PRV1_MW279867	94.9	PRV1a
	S1_Ia-PRV1_MW279857	95.5	PRV1a
	S1_desconocido_MN106307	95.5	PRV1a
	S1_desconocido_MN106306	95.5	PRV1a
	S1_desconocido_MN106305	95.5	PRV1a
	S1_desconocido_MH347375	95.5	PRV1a
	S1_Ia-PRV1_HG329859	95.1	PRV1a
	S1_Ia-PRV1_HG329858	95.1	PRV1a
	S1_Ia-PRV1_HG329851	95.1	PRV1a
	S1_Ia-PRV1_HG329850	95.1	PRV1a
	S1_Ia-PRV1_HG329849	95.1	PRV1a
	S1_Ia-PRV1_HG329848	95.1	PRV1a
	S1_Ia-PRV1_HG329843	95.1	PRV1a
	S1_Ia-PRV1_HG329842	95.1	PRV1a
	S1_Ia-PRV1_HG329854	95.1	PRV1a
	S1_Ia-PRV1_HG329852	94.5	PRV1a
	M-36543-2_PRV_S1	97.2	PRV1b
	S1_Ib-PRV1_MK052929	98.9	PRV1b
	M-36540-7_PRV_S1	98.5	PRV1b
	M-36541-6_PRV_S1	97.9	PRV1b
	S1_Ib-PRV1_MK052930	98.9	PRV1b
	S1_Ib-PRV1_MK052925	99.4	PRV1b
	S1_Ib-PRV1_MK052926	100	PRV1b
	S1_Ib-PRV1_MK052931	99.4	PRV1b
	S1_Ib-PRV1_MW260151	100	PRV1b
	S1_Ib-PRV1_HG329857	100	PRV1b
	S1_Ib-PRV1_HG329856	100	PRV1b
	S1_Ib-PRV1_HG329855	100	PRV1b
	S1_Ib-PRV1_HG329853	100	PRV1b
	S1_Ib-PRV1_HG329847	100	PRV1b
	S1_Ib-PRV1_HG329846	100	PRV1b
	S1_Ib-PRV1_HG329845	100	PRV1b
	S1_Ib-PRV1_HG329844	100	PRV1b
	M-36539-5_PRV_S1	100	PRV1b
	M-36540-4_PRV_S1	100	PRV1b
	M-36542-9_PRV_S1	100	PRV1b
	M-36541-9_PRV_S1	100	PRV1b
	M-36539-3_PRV_S1	100	PRV1b
	Outgruop-RRV_NC_023822	13.3	Out
	Outgroup-ARV_AF204950	10.5	Out
M-36539-3_PRV_S1	S1_IIb-PRV2_LC145616	68.4	PRV2
	S1_PRV3-a_MK052924	78.1	PRV3a
	S1_PRV3-a_MK052922	78.1	PRV3a
	S1_PRV3-a_MK052928	77.4	PRV3a
	S1_PRV3-a_MK052923	77.7	PRV3a
	S1_PRV3-a_MK052927	76.7	PRV3a
	S1_IIa-PRV3_MG253816	78.1	PRV3b
	S1_IIa-PRV3_MG983780	78.1	PRV3b
	S1_IIa-PRV3_KX844965	77.7	PRV3b
	S1_IIa-PRV3_MG983782	77.4	PRV3b
	S1_IIa-PRV3_MG983787	77.4	PRV3b
	S1_IIa-PRV3_MG983786	77.7	PRV3b
	S1_IIa-PRV3_MG983785	77.7	PRV3b
	S1_IIa-PRV3_MG983784	77.7	PRV3b
	S1_IIa-PRV3_MG983783	77.7	PRV3b
	S1_IIa-PRV3_MG983781	77.7	PRV3b
	S1_IIa-PRV3_KX844964	77.4	PRV3b
	S1_IIa-PRV3_KX844960	78.1	PRV3b
	S1_IIa-PRV3_KX844962	78.1	PRV3b
	S1_IIa-PRV3_KX844961	78.1	PRV3b
	S1_IIa-PRV3_KX844959	77.7	PRV3b
	M-36543-10_PRV_S1	95.9	PRV1b
	M-36542-10_PRV_S1	96.4	PRV1b
	S1_Ia-PRV1_MW279877	95.9	PRV1a
	S1_desconocido_MH347365	95.9	PRV1a
	S1_Ia-PRV1_MW279867	96.2	PRV1a
	S1_Ia-PRV1_MW279857	96.6	PRV1a
	S1_desconocido_MN106307	96.6	PRV1a
	S1_desconocido_MN106306	96.6	PRV1a
	S1_desconocido_MN106305	96.6	PRV1a
	S1_desconocido_MH347375	96.6	PRV1a
	S1_Ia-PRV1_HG329859	96.1	PRV1a
	S1_Ia-PRV1_HG329858	96.1	PRV1a
	S1_Ia-PRV1_HG329851	96.1	PRV1a
	S1_Ia-PRV1_HG329850	96.1	PRV1a
	S1_Ia-PRV1_HG329849	96.1	PRV1a
	S1_Ia-PRV1_HG329848	96.1	PRV1a
	S1_Ia-PRV1_HG329843	96.1	PRV1a
	S1_Ia-PRV1_HG329842	96.1	PRV1a
	S1_Ia-PRV1_HG329854	96	PRV1a
	S1_Ia-PRV1_HG329852	95.7	PRV1a
	M-36543-2_PRV_S1	97.5	PRV1b
	S1_Ib-PRV1_MK052929	98.8	PRV1b
	M-36540-7_PRV_S1	98.5	PRV1b
	M-36541-6_PRV_S1	97.9	PRV1b
	S1_Ib-PRV1_MK052930	99.1	PRV1b
	S1_Ib-PRV1_MK052925	99.4	PRV1b
	S1_Ib-PRV1_MK052926	99.4	PRV1b
	S1_Ib-PRV1_MK052931	98.8	PRV1b
	S1_Ib-PRV1_MW260151	99.7	PRV1b
	S1_Ib-PRV1_HG329857	99.6	PRV1b
	S1_Ib-PRV1_HG329856	99.6	PRV1b
	S1_Ib-PRV1_HG329855	99.6	PRV1b
	S1_Ib-PRV1_HG329853	99.6	PRV1b
	S1_Ib-PRV1_HG329847	99.6	PRV1b
	S1_Ib-PRV1_HG329846	99.6	PRV1b
	S1_Ib-PRV1_HG329845	99.6	PRV1b
	S1_Ib-PRV1_HG329844	99.6	PRV1b
	M-36539-5_PRV_S1	98.8	PRV1b
	M-36540-4_PRV_S1	99.7	PRV1b
	M-36542-9_PRV_S1	99.7	PRV1b
	M-36541-9_PRV_S1	100	PRV1b
	M-36539-3_PRV_S1	100	PRV1b
	Outgruop-RRV_NC_023822	12.8	Out
	Outgroup-ARV_AF204950	10.5	Out
