# Supplementary material for: PRV-1b and PRV-3a infection is associated with the same clinical disease in coho salmon (Oncorhynchus kisutch) farmed in Chile: unraveling the pathogenesis of the orthoreoviral cardiomyopathy and hemolytic jaundice (OCHJ)
Source: Vet Res. 2025 Jan 21;56:17. doi: 10.1186/s13567-024-01435-2 (PMC11748349; doi:10.1186/s13567-024-01435-2)
Supplement: Supplementary file 10 — Additional file 10. Percent identity PRV-3a S1-M2. Percentage similarity between aligned sequences of the S1 and M2 gene of PRV- used for phylogenetic analysis calculated by pairwise alignment. [file 13567_2024_1435_MOESM10_ESM.xlsx]

## Sheet: S1 & M2
Additional file 10. Percentage similarity between aligned sequences of the S1 and M2 gene of PRV-3a used for phylogenetic analysis calculated by pairwise alignment.
ID segment S1	Homologous sequence	Percent identity	Group of genotypes of the sequence with the highest homology		ID segment M2	Homologous sequence	Percent identity	Group of genotypes of the sequence with the highest homology
1_S1_833-4	S1_IIb-PRV2_LC145616	67.7	PRV2		6_M2_833-4	Outgruop-RRV_KC852156	18.3	Out
	S1_IIa-PRV3_KX844965	95.7	PRV3b			M2_IIb-PRV2_LC145613	87.9	PRV2
	S1_IIa-PRV3_MG983782	96.9	PRV3b			M2_IIa-PRV3_MT991752	98.4	PRV3
	S1_IIa-PRV3_MG983781	97.3	PRV3b			M2_IIa-PRV3_MT991751	97.5	PRV3
	S1_IIa-PRV3_MG983783	97.3	PRV3b			M2_IIa-PRV3_MT991736	97.7	PRV3
	S1_IIa-PRV3_MG983784	97.3	PRV3b			M2_IIa-PRV3_MK286552	98.2	PRV3
	S1_IIa-PRV3_MG983785	97.3	PRV3b			M2_IIa-PRV3_MT991733	98.1	PRV3
	S1_IIa-PRV3_MG983786	97.3	PRV3b			M2_IIa-PRV3_MW012880	98.2	PRV3
	S1_IIa-PRV3_MG983787	96.9	PRV3b			M2_IIa-PRV3_MT991750	97.7	PRV3
	S1_IIa-PRV3_KX844964	95.7	PRV3b			M2_IIa-PRV3_MT991749	97.7	PRV3
	S1_IIa-PRV3_KX844960	96	PRV3b			M2_IIa-PRV3_MT991748	97.7	PRV3
	S1_IIa-PRV3_KX844959	96	PRV3b			M2_IIa-PRV3_MT991722	98.4	PRV3
	S1_IIa-PRV3_KX844961	96.3	PRV3b			6_M2_833-4	100	PRV3
	S1_IIa-PRV3_KX844962	96.3	PRV3b			7_M2_833-8	100	PRV3
	S1_PRV3-a_MK052928	98.2	PRV3a			8_M2_833-9	100	PRV3
	S1_PRV3-a_MK052922	97.2	PRV3a			9_M2_834-2	100	PRV3
	S1_PRV3-a_MK052924	97.2	PRV3a			10_M2_834-3	99.3	PRV3
	S1_PRV3-a_MK052927	97.5	PRV3a			M2_IIa-PRV3_MG253811	97.8	PRV3
	S1_PRV3-a_MK052923	98.5	PRV3a			M2_IIa-PRV3_MH229780	98.5	PRV3
	1_S1_833-4	100	PRV3a			M2_IIa-PRV3_MW012870	98.5	PRV3
	2_S1_833-8	100	PRV3a			M2_Ia-PRV1_MT598068	90.4	PRV1
	3_S1_833-9	100	PRV3a			M2_Ia-PRV1_MT598072	92.3	PRV1
	4_S1_834-2	100	PRV3a			M2_Ib-PRV1_MT598078	92.6	PRV1
	5_S1_834-3	100	PRV3a			M2_Ia-PRV1_MT598069	93	PRV1
	S1_IIa-PRV3_MG253816	96	PRV3b			M2_Ia-PRV1_MT598073	93	PRV1
	S1_IIa-PRV3_MG983780	96.9	PRV3b			M2_Ia-PRV1_MT598074	93	PRV1
	S1_desconocido_MH347365	77.8	PRV1a			M2_Ib-PRV1_MT598077	93	PRV1
	S1_Ia-PRV1_MW279877	77.8	PRV1a			M2_Ib-PRV1_MT598075	93	PRV1
	S1_desconocido_MH347375	78.5	PRV1a			M2_Ib-PRV1_MT598070	93	PRV1
	S1_desconocido_MN106305	78.5	PRV1a			M2_Ia-PRV1_MK675876	92.6	PRV1
	S1_desconocido_MN106306	78.5	PRV1a			M2_Ia-PRV1_MK675826	93.4	PRV1
	S1_desconocido_MN106307	78.5	PRV1a			M2_Ia-PRV1_MK675836	93.4	PRV1
	S1_Ia-PRV1_MW279857	78.5	PRV1a			M2_Ia-PRV1_MK675846	93.4	PRV1
	S1_Ia-PRV1_HG329842	79.2	PRV1a			M2_Ia-PRV1_MK675856	93.4	PRV1
	S1_Ia-PRV1_HG329843	79.2	PRV1a			M2_Ia-PRV1_MK675886	93	PRV1
	S1_Ia-PRV1_HG329848	79.2	PRV1a			M2_Ia-PRV1_MK675866	93	PRV1
	S1_Ia-PRV1_HG329849	79.2	PRV1a			M2_Ib-PRV1_MT598071	93	PRV1
	S1_Ia-PRV1_HG329850	79.2	PRV1a			M2_Ib-PRV1_MT598076	93.4	PRV1
	S1_Ia-PRV1_HG329851	79.2	PRV1a		7_M2_833-8	Outgruop-RRV_KC852156	18.3	Out
	S1_Ia-PRV1_HG329858	79.2	PRV1a			M2_IIb-PRV2_LC145613	87.9	PRV2
	S1_Ia-PRV1_HG329859	79.2	PRV1a			M2_IIa-PRV3_MT991752	98.4	PRV3
	S1_Ia-PRV1_HG329852	79.6	PRV1a			M2_IIa-PRV3_MT991751	97.5	PRV3
	S1_Ia-PRV1_HG329854	79.1	PRV1a			M2_IIa-PRV3_MT991736	97.7	PRV3
	S1_Ia-PRV1_MW279867	78.2	PRV1a			M2_IIa-PRV3_MK286552	98.2	PRV3
	S1_Ib-PRV1_MK052929	77.2	PRV1b			M2_IIa-PRV3_MT991733	98.1	PRV3
	S1_Ib-PRV1_MK052930	76.9	PRV1b			M2_IIa-PRV3_MW012880	98.2	PRV3
	S1_Ib-PRV1_MK052926	77.2	PRV1b			M2_IIa-PRV3_MT991750	97.7	PRV3
	S1_Ib-PRV1_MK052925	77.2	PRV1b			M2_IIa-PRV3_MT991749	97.7	PRV3
	S1_Ib-PRV1_MW260151	77.5	PRV1b			M2_IIa-PRV3_MT991748	97.7	PRV3
	S1_Ib-PRV1_HG329844	78.1	PRV1b			M2_IIa-PRV3_MT991722	98.4	PRV3
	S1_Ib-PRV1_HG329845	78.1	PRV1b			6_M2_833-4	100	PRV3
	S1_Ib-PRV1_HG329846	78.1	PRV1b			7_M2_833-8	100	PRV3
	S1_Ib-PRV1_HG329847	78.1	PRV1b			8_M2_833-9	100	PRV3
	S1_Ib-PRV1_HG329853	78.1	PRV1b			9_M2_834-2	100	PRV3
	S1_Ib-PRV1_HG329855	78.1	PRV1b			10_M2_834-3	99.3	PRV3
	S1_Ib-PRV1_HG329856	78.1	PRV1b			M2_IIa-PRV3_MG253811	97.8	PRV3
	S1_Ib-PRV1_HG329857	78.1	PRV1b			M2_IIa-PRV3_MH229780	98.5	PRV3
	S1_Ib-PRV1_MK052931	77.2	PRV1b			M2_IIa-PRV3_MW012870	98.5	PRV3
	Outgroup-ARV_AF204950	11.8	Out			M2_Ia-PRV1_MT598068	90.4	PRV1
	Outgruop-RRV_NC_023822	11.4	Out			M2_Ia-PRV1_MT598072	92.3	PRV1
2_S1_833-8	S1_IIb-PRV2_LC145616	67.7	PRV2			M2_Ib-PRV1_MT598078	92.6	PRV1
	S1_IIa-PRV3_KX844965	95.7	PRV3b			M2_Ia-PRV1_MT598069	93	PRV1
	S1_IIa-PRV3_MG983782	96.9	PRV3b			M2_Ia-PRV1_MT598073	93	PRV1
	S1_IIa-PRV3_MG983781	97.3	PRV3b			M2_Ia-PRV1_MT598074	93	PRV1
	S1_IIa-PRV3_MG983783	97.3	PRV3b			M2_Ib-PRV1_MT598077	93	PRV1
	S1_IIa-PRV3_MG983784	97.3	PRV3b			M2_Ib-PRV1_MT598075	93	PRV1
	S1_IIa-PRV3_MG983785	97.3	PRV3b			M2_Ib-PRV1_MT598070	93	PRV1
	S1_IIa-PRV3_MG983786	97.3	PRV3b			M2_Ia-PRV1_MK675876	92.6	PRV1
	S1_IIa-PRV3_MG983787	96.9	PRV3b			M2_Ia-PRV1_MK675826	93.4	PRV1
	S1_IIa-PRV3_KX844964	95.7	PRV3b			M2_Ia-PRV1_MK675836	93.4	PRV1
	S1_IIa-PRV3_KX844960	96	PRV3b			M2_Ia-PRV1_MK675846	93.4	PRV1
	S1_IIa-PRV3_KX844959	96	PRV3b			M2_Ia-PRV1_MK675856	93.4	PRV1
	S1_IIa-PRV3_KX844961	96.3	PRV3b			M2_Ia-PRV1_MK675886	93	PRV1
	S1_IIa-PRV3_KX844962	96.3	PRV3b			M2_Ia-PRV1_MK675866	93	PRV1
	S1_PRV3-a_MK052928	98.2	PRV3a			M2_Ib-PRV1_MT598071	93	PRV1
	S1_PRV3-a_MK052922	97.2	PRV3a			M2_Ib-PRV1_MT598076	93.4	PRV1
	S1_PRV3-a_MK052924	97.2	PRV3a		8_M2_833-9	Outgruop-RRV_KC852156	18.3	Out
	S1_PRV3-a_MK052927	97.5	PRV3a			M2_IIb-PRV2_LC145613	87.9	PRV2
	S1_PRV3-a_MK052923	98.5	PRV3a			M2_IIa-PRV3_MT991752	98.4	PRV3
	1_S1_833-4	100	PRV3a			M2_IIa-PRV3_MT991751	97.5	PRV3
	2_S1_833-8	100	PRV3a			M2_IIa-PRV3_MT991736	97.7	PRV3
	3_S1_833-9	100	PRV3a			M2_IIa-PRV3_MK286552	98.2	PRV3
	4_S1_834-2	100	PRV3a			M2_IIa-PRV3_MT991733	98.1	PRV3
	5_S1_834-3	100	PRV3a			M2_IIa-PRV3_MW012880	98.2	PRV3
	S1_IIa-PRV3_MG253816	96	PRV3b			M2_IIa-PRV3_MT991750	97.7	PRV3
	S1_IIa-PRV3_MG983780	96.9	PRV3b			M2_IIa-PRV3_MT991749	97.7	PRV3
	S1_desconocido_MH347365	77.8	PRV1a			M2_IIa-PRV3_MT991748	97.7	PRV3
	S1_Ia-PRV1_MW279877	77.8	PRV1a			M2_IIa-PRV3_MT991722	98.4	PRV3
	S1_desconocido_MH347375	78.5	PRV1a			6_M2_833-4	100	PRV3
	S1_desconocido_MN106305	78.5	PRV1a			7_M2_833-8	100	PRV3
	S1_desconocido_MN106306	78.5	PRV1a			8_M2_833-9	100	PRV3
	S1_desconocido_MN106307	78.5	PRV1a			9_M2_834-2	100	PRV3
	S1_Ia-PRV1_MW279857	78.5	PRV1a			10_M2_834-3	99.3	PRV3
	S1_Ia-PRV1_HG329842	79.2	PRV1a			M2_IIa-PRV3_MG253811	97.8	PRV3
	S1_Ia-PRV1_HG329843	79.2	PRV1a			M2_IIa-PRV3_MH229780	98.5	PRV3
	S1_Ia-PRV1_HG329848	79.2	PRV1a			M2_IIa-PRV3_MW012870	98.5	PRV3
	S1_Ia-PRV1_HG329849	79.2	PRV1a			M2_Ia-PRV1_MT598068	90.4	PRV1
	S1_Ia-PRV1_HG329850	79.2	PRV1a			M2_Ia-PRV1_MT598072	92.3	PRV1
	S1_Ia-PRV1_HG329851	79.2	PRV1a			M2_Ib-PRV1_MT598078	92.6	PRV1
	S1_Ia-PRV1_HG329858	79.2	PRV1a			M2_Ia-PRV1_MT598069	93	PRV1
	S1_Ia-PRV1_HG329859	79.2	PRV1a			M2_Ia-PRV1_MT598073	93	PRV1
	S1_Ia-PRV1_HG329852	79.6	PRV1a			M2_Ia-PRV1_MT598074	93	PRV1
	S1_Ia-PRV1_HG329854	79.1	PRV1a			M2_Ib-PRV1_MT598077	93	PRV1
	S1_Ia-PRV1_MW279867	78.2	PRV1a			M2_Ib-PRV1_MT598075	93	PRV1
	S1_Ib-PRV1_MK052929	77.2	PRV1b			M2_Ib-PRV1_MT598070	93	PRV1
	S1_Ib-PRV1_MK052930	76.9	PRV1b			M2_Ia-PRV1_MK675876	92.6	PRV1
	S1_Ib-PRV1_MK052926	77.2	PRV1b			M2_Ia-PRV1_MK675826	93.4	PRV1
	S1_Ib-PRV1_MK052925	77.2	PRV1b			M2_Ia-PRV1_MK675836	93.4	PRV1
	S1_Ib-PRV1_MW260151	77.5	PRV1b			M2_Ia-PRV1_MK675846	93.4	PRV1
	S1_Ib-PRV1_HG329844	78.1	PRV1b			M2_Ia-PRV1_MK675856	93.4	PRV1
	S1_Ib-PRV1_HG329845	78.1	PRV1b			M2_Ia-PRV1_MK675886	93	PRV1
	S1_Ib-PRV1_HG329846	78.1	PRV1b			M2_Ia-PRV1_MK675866	93	PRV1
	S1_Ib-PRV1_HG329847	78.1	PRV1b			M2_Ib-PRV1_MT598071	93	PRV1
	S1_Ib-PRV1_HG329853	78.1	PRV1b			M2_Ib-PRV1_MT598076	93.4	PRV1
	S1_Ib-PRV1_HG329855	78.1	PRV1b		9_M2_834-2	Outgruop-RRV_KC852156	18.3	Out
	S1_Ib-PRV1_HG329856	78.1	PRV1b			M2_IIb-PRV2_LC145613	87.9	PRV2
	S1_Ib-PRV1_HG329857	78.1	PRV1b			M2_IIa-PRV3_MT991752	98.4	PRV3
	S1_Ib-PRV1_MK052931	77.2	PRV1b			M2_IIa-PRV3_MT991751	97.5	PRV3
	Outgroup-ARV_AF204950	11.8	Out			M2_IIa-PRV3_MT991736	97.7	PRV3
	Outgruop-RRV_NC_023822	11.4	Out			M2_IIa-PRV3_MK286552	98.2	PRV3
3_S1_833-9	S1_IIb-PRV2_LC145616	67.7	PRV2			M2_IIa-PRV3_MT991733	98.1	PRV3
	S1_IIa-PRV3_KX844965	95.7	PRV3b			M2_IIa-PRV3_MW012880	98.2	PRV3
	S1_IIa-PRV3_MG983782	96.9	PRV3b			M2_IIa-PRV3_MT991750	97.7	PRV3
	S1_IIa-PRV3_MG983781	97.3	PRV3b			M2_IIa-PRV3_MT991749	97.7	PRV3
	S1_IIa-PRV3_MG983783	97.3	PRV3b			M2_IIa-PRV3_MT991748	97.7	PRV3
	S1_IIa-PRV3_MG983784	97.3	PRV3b			M2_IIa-PRV3_MT991722	98.4	PRV3
	S1_IIa-PRV3_MG983785	97.3	PRV3b			6_M2_833-4	100	PRV3
	S1_IIa-PRV3_MG983786	97.3	PRV3b			7_M2_833-8	100	PRV3
	S1_IIa-PRV3_MG983787	96.9	PRV3b			8_M2_833-9	100	PRV3
	S1_IIa-PRV3_KX844964	95.7	PRV3b			9_M2_834-2	100	PRV3
	S1_IIa-PRV3_KX844960	96	PRV3b			10_M2_834-3	99.3	PRV3
	S1_IIa-PRV3_KX844959	96	PRV3b			M2_IIa-PRV3_MG253811	97.8	PRV3
	S1_IIa-PRV3_KX844961	96.3	PRV3b			M2_IIa-PRV3_MH229780	98.5	PRV3
	S1_IIa-PRV3_KX844962	96.3	PRV3b			M2_IIa-PRV3_MW012870	98.5	PRV3
	S1_PRV3-a_MK052928	98.2	PRV3a			M2_Ia-PRV1_MT598068	90.4	PRV1
	S1_PRV3-a_MK052922	97.2	PRV3a			M2_Ia-PRV1_MT598072	92.3	PRV1
	S1_PRV3-a_MK052924	97.2	PRV3a			M2_Ib-PRV1_MT598078	92.6	PRV1
	S1_PRV3-a_MK052927	97.5	PRV3a			M2_Ia-PRV1_MT598069	93	PRV1
	S1_PRV3-a_MK052923	98.5	PRV3a			M2_Ia-PRV1_MT598073	93	PRV1
	1_S1_833-4	100	PRV3a			M2_Ia-PRV1_MT598074	93	PRV1
	2_S1_833-8	100	PRV3a			M2_Ib-PRV1_MT598077	93	PRV1
	3_S1_833-9	100	PRV3a			M2_Ib-PRV1_MT598075	93	PRV1
	4_S1_834-2	100	PRV3a			M2_Ib-PRV1_MT598070	93	PRV1
	5_S1_834-3	100	PRV3a			M2_Ia-PRV1_MK675876	92.6	PRV1
	S1_IIa-PRV3_MG253816	96	PRV3b			M2_Ia-PRV1_MK675826	93.4	PRV1
	S1_IIa-PRV3_MG983780	96.9	PRV3b			M2_Ia-PRV1_MK675836	93.4	PRV1
	S1_desconocido_MH347365	77.8	PRV1a			M2_Ia-PRV1_MK675846	93.4	PRV1
	S1_Ia-PRV1_MW279877	77.8	PRV1a			M2_Ia-PRV1_MK675856	93.4	PRV1
	S1_desconocido_MH347375	78.5	PRV1a			M2_Ia-PRV1_MK675886	93	PRV1
	S1_desconocido_MN106305	78.5	PRV1a			M2_Ia-PRV1_MK675866	93	PRV1
	S1_desconocido_MN106306	78.5	PRV1a			M2_Ib-PRV1_MT598071	93	PRV1
	S1_desconocido_MN106307	78.5	PRV1a			M2_Ib-PRV1_MT598076	93.4	PRV1
	S1_Ia-PRV1_MW279857	78.5	PRV1a		10_M2_834-3	Outgruop-RRV_KC852156	18.3	Out
	S1_Ia-PRV1_HG329842	79.2	PRV1a			M2_IIb-PRV2_LC145613	87.1	PRV2
	S1_Ia-PRV1_HG329843	79.2	PRV1a			M2_IIa-PRV3_MT991752	98.4	PRV3
	S1_Ia-PRV1_HG329848	79.2	PRV1a			M2_IIa-PRV3_MT991751	97.5	PRV3
	S1_Ia-PRV1_HG329849	79.2	PRV1a			M2_IIa-PRV3_MT991736	97.7	PRV3
	S1_Ia-PRV1_HG329850	79.2	PRV1a			M2_IIa-PRV3_MK286552	98.2	PRV3
	S1_Ia-PRV1_HG329851	79.2	PRV1a			M2_IIa-PRV3_MT991733	98.1	PRV3
	S1_Ia-PRV1_HG329858	79.2	PRV1a			M2_IIa-PRV3_MW012880	98.2	PRV3
	S1_Ia-PRV1_HG329859	79.2	PRV1a			M2_IIa-PRV3_MT991750	97.7	PRV3
	S1_Ia-PRV1_HG329852	79.6	PRV1a			M2_IIa-PRV3_MT991749	97.7	PRV3
	S1_Ia-PRV1_HG329854	79.1	PRV1a			M2_IIa-PRV3_MT991748	97.7	PRV3
	S1_Ia-PRV1_MW279867	78.2	PRV1a			M2_IIa-PRV3_MT991722	98.4	PRV3
	S1_Ib-PRV1_MK052929	77.2	PRV1b			6_M2_833-4	99.3	PRV3
	S1_Ib-PRV1_MK052930	76.9	PRV1b			7_M2_833-8	99.3	PRV3
	S1_Ib-PRV1_MK052926	77.2	PRV1b			8_M2_833-9	99.3	PRV3
	S1_Ib-PRV1_MK052925	77.2	PRV1b			9_M2_834-2	99.3	PRV3
	S1_Ib-PRV1_MW260151	77.5	PRV1b			10_M2_834-3	100	PRV3
	S1_Ib-PRV1_HG329844	78.1	PRV1b			M2_IIa-PRV3_MG253811	97.8	PRV3
	S1_Ib-PRV1_HG329845	78.1	PRV1b			M2_IIa-PRV3_MH229780	98.5	PRV3
	S1_Ib-PRV1_HG329846	78.1	PRV1b			M2_IIa-PRV3_MW012870	98.5	PRV3
	S1_Ib-PRV1_HG329847	78.1	PRV1b			M2_Ia-PRV1_MT598068	90	PRV1
	S1_Ib-PRV1_HG329853	78.1	PRV1b			M2_Ia-PRV1_MT598072	91.9	PRV1
	S1_Ib-PRV1_HG329855	78.1	PRV1b			M2_Ib-PRV1_MT598078	92.3	PRV1
	S1_Ib-PRV1_HG329856	78.1	PRV1b			M2_Ia-PRV1_MT598069	92.6	PRV1
	S1_Ib-PRV1_HG329857	78.1	PRV1b			M2_Ia-PRV1_MT598073	92.6	PRV1
	S1_Ib-PRV1_MK052931	77.2	PRV1b			M2_Ia-PRV1_MT598074	92.6	PRV1
	Outgroup-ARV_AF204950	11.8	Out			M2_Ib-PRV1_MT598077	92.6	PRV1
	Outgruop-RRV_NC_023822	11.4	Out			M2_Ib-PRV1_MT598075	92.6	PRV1
4_S1_834-2	S1_IIb-PRV2_LC145616	67.7	PRV2			M2_Ib-PRV1_MT598070	92.6	PRV1
	S1_IIa-PRV3_KX844965	95.7	PRV3b			M2_Ia-PRV1_MK675876	92.3	PRV1
	S1_IIa-PRV3_MG983782	96.9	PRV3b			M2_Ia-PRV1_MK675826	93	PRV1
	S1_IIa-PRV3_MG983781	97.3	PRV3b			M2_Ia-PRV1_MK675836	93	PRV1
	S1_IIa-PRV3_MG983783	97.3	PRV3b			M2_Ia-PRV1_MK675846	93	PRV1
	S1_IIa-PRV3_MG983784	97.3	PRV3b			M2_Ia-PRV1_MK675856	93	PRV1
	S1_IIa-PRV3_MG983785	97.3	PRV3b			M2_Ia-PRV1_MK675886	92.6	PRV1
	S1_IIa-PRV3_MG983786	97.3	PRV3b			M2_Ia-PRV1_MK675866	92.6	PRV1
	S1_IIa-PRV3_MG983787	96.9	PRV3b			M2_Ib-PRV1_MT598071	92.6	PRV1
	S1_IIa-PRV3_KX844964	95.7	PRV3b			M2_Ib-PRV1_MT598076	93	PRV1
	S1_IIa-PRV3_KX844960	96	PRV3b
	S1_IIa-PRV3_KX844959	96	PRV3b
	S1_IIa-PRV3_KX844961	96.3	PRV3b
	S1_IIa-PRV3_KX844962	96.3	PRV3b
	S1_PRV3-a_MK052928	98.2	PRV3a
	S1_PRV3-a_MK052922	97.2	PRV3a
	S1_PRV3-a_MK052924	97.2	PRV3a
	S1_PRV3-a_MK052927	97.5	PRV3a
	S1_PRV3-a_MK052923	98.5	PRV3a
	1_S1_833-4	100	PRV3a
	2_S1_833-8	100	PRV3a
	3_S1_833-9	100	PRV3a
	4_S1_834-2	100	PRV3a
	5_S1_834-3	100	PRV3a
	S1_IIa-PRV3_MG253816	96	PRV3b
	S1_IIa-PRV3_MG983780	96.9	PRV3b
	S1_desconocido_MH347365	77.8	PRV1a
	S1_Ia-PRV1_MW279877	77.8	PRV1a
	S1_desconocido_MH347375	78.5	PRV1a
	S1_desconocido_MN106305	78.5	PRV1a
	S1_desconocido_MN106306	78.5	PRV1a
	S1_desconocido_MN106307	78.5	PRV1a
	S1_Ia-PRV1_MW279857	78.5	PRV1a
	S1_Ia-PRV1_HG329842	79.2	PRV1a
	S1_Ia-PRV1_HG329843	79.2	PRV1a
	S1_Ia-PRV1_HG329848	79.2	PRV1a
	S1_Ia-PRV1_HG329849	79.2	PRV1a
	S1_Ia-PRV1_HG329850	79.2	PRV1a
	S1_Ia-PRV1_HG329851	79.2	PRV1a
	S1_Ia-PRV1_HG329858	79.2	PRV1a
	S1_Ia-PRV1_HG329859	79.2	PRV1a
	S1_Ia-PRV1_HG329852	79.6	PRV1a
	S1_Ia-PRV1_HG329854	79.1	PRV1a
	S1_Ia-PRV1_MW279867	78.2	PRV1a
	S1_Ib-PRV1_MK052929	77.2	PRV1b
	S1_Ib-PRV1_MK052930	76.9	PRV1b
	S1_Ib-PRV1_MK052926	77.2	PRV1b
	S1_Ib-PRV1_MK052925	77.2	PRV1b
	S1_Ib-PRV1_MW260151	77.5	PRV1b
	S1_Ib-PRV1_HG329844	78.1	PRV1b
	S1_Ib-PRV1_HG329845	78.1	PRV1b
	S1_Ib-PRV1_HG329846	78.1	PRV1b
	S1_Ib-PRV1_HG329847	78.1	PRV1b
	S1_Ib-PRV1_HG329853	78.1	PRV1b
	S1_Ib-PRV1_HG329855	78.1	PRV1b
	S1_Ib-PRV1_HG329856	78.1	PRV1b
	S1_Ib-PRV1_HG329857	78.1	PRV1b
	S1_Ib-PRV1_MK052931	77.2	PRV1b
	Outgroup-ARV_AF204950	11.8	Out
	Outgruop-RRV_NC_023822	11.4	Out
5_S1_834-3	S1_IIb-PRV2_LC145616	67.7	PRV2
	S1_IIa-PRV3_KX844965	95.7	PRV3b
	S1_IIa-PRV3_MG983782	96.9	PRV3b
	S1_IIa-PRV3_MG983781	97.3	PRV3b
	S1_IIa-PRV3_MG983783	97.3	PRV3b
	S1_IIa-PRV3_MG983784	97.3	PRV3b
	S1_IIa-PRV3_MG983785	97.3	PRV3b
	S1_IIa-PRV3_MG983786	97.3	PRV3b
	S1_IIa-PRV3_MG983787	96.9	PRV3b
	S1_IIa-PRV3_KX844964	95.7	PRV3b
	S1_IIa-PRV3_KX844960	96	PRV3b
	S1_IIa-PRV3_KX844959	96	PRV3b
	S1_IIa-PRV3_KX844961	96.3	PRV3b
	S1_IIa-PRV3_KX844962	96.3	PRV3b
	S1_PRV3-a_MK052928	98.2	PRV3a
	S1_PRV3-a_MK052922	97.2	PRV3a
	S1_PRV3-a_MK052924	97.2	PRV3a
	S1_PRV3-a_MK052927	97.5	PRV3a
	S1_PRV3-a_MK052923	98.5	PRV3a
	1_S1_833-4	100	PRV3a
	2_S1_833-8	100	PRV3a
	3_S1_833-9	100	PRV3a
	4_S1_834-2	100	PRV3a
	5_S1_834-3	100	PRV3a
	S1_IIa-PRV3_MG253816	96	PRV3b
	S1_IIa-PRV3_MG983780	96.9	PRV3b
	S1_desconocido_MH347365	77.8	PRV1a
	S1_Ia-PRV1_MW279877	77.8	PRV1a
	S1_desconocido_MH347375	78.5	PRV1a
	S1_desconocido_MN106305	78.5	PRV1a
	S1_desconocido_MN106306	78.5	PRV1a
	S1_desconocido_MN106307	78.5	PRV1a
	S1_Ia-PRV1_MW279857	78.5	PRV1a
	S1_Ia-PRV1_HG329842	79.2	PRV1a
	S1_Ia-PRV1_HG329843	79.2	PRV1a
	S1_Ia-PRV1_HG329848	79.2	PRV1a
	S1_Ia-PRV1_HG329849	79.2	PRV1a
	S1_Ia-PRV1_HG329850	79.2	PRV1a
	S1_Ia-PRV1_HG329851	79.2	PRV1a
	S1_Ia-PRV1_HG329858	79.2	PRV1a
	S1_Ia-PRV1_HG329859	79.2	PRV1a
	S1_Ia-PRV1_HG329852	79.6	PRV1a
	S1_Ia-PRV1_HG329854	79.1	PRV1a
	S1_Ia-PRV1_MW279867	78.2	PRV1a
	S1_Ib-PRV1_MK052929	77.2	PRV1b
	S1_Ib-PRV1_MK052930	76.9	PRV1b
	S1_Ib-PRV1_MK052926	77.2	PRV1b
	S1_Ib-PRV1_MK052925	77.2	PRV1b
	S1_Ib-PRV1_MW260151	77.5	PRV1b
	S1_Ib-PRV1_HG329844	78.1	PRV1b
	S1_Ib-PRV1_HG329845	78.1	PRV1b
	S1_Ib-PRV1_HG329846	78.1	PRV1b
	S1_Ib-PRV1_HG329847	78.1	PRV1b
	S1_Ib-PRV1_HG329853	78.1	PRV1b
	S1_Ib-PRV1_HG329855	78.1	PRV1b
	S1_Ib-PRV1_HG329856	78.1	PRV1b
	S1_Ib-PRV1_HG329857	78.1	PRV1b
	S1_Ib-PRV1_MK052931	77.2	PRV1b
	Outgroup-ARV_AF204950	11.8	Out
	Outgruop-RRV_NC_023822	11.4	Out
